# Supplementary material for: Transcriptome analysis of Curcuma wenyujin from Haikou and Wenzhou, and a comparison of the main constituents and related genes of Rhizoma Curcumae
Source: PLoS One. 2020 Nov 30;15(11):e0242776. doi: 10.1371/journal.pone.0242776 (PMC7703983; doi:10.1371/journal.pone.0242776)
Supplement: S1 Table — (XLS) [file pone.0242776.s008.xls]

## Sheet: Sheet1
S1 Table Environmental and weather conditions in Wenzhou and Haikou
Areas	Climate type	North latitude	East longitude	Average annual temperature	Average temperature in January	Average temperature in July	Annual precipitation	Annual sunshine	Soil type
HaiKou	tropical, monsoon	18°10′～ 20°10′	108°37′～ 111°03′	23.8℃	17.7℃	28.6℃	2067(mm)	2000(h)	Red Soil
WenZhou	subtropical, monsoon	27°03′～ 28°36′	119°37′～ 121°18′	17.3℃	4.9℃	26.7℃	1113(mm)	1442(h)	Red Soil
