# Supplementary material for: Transcriptome analysis of Curcuma wenyujin from Haikou and Wenzhou, and a comparison of the main constituents and related genes of Rhizoma Curcumae
Source: PLoS One. 2020 Nov 30;15(11):e0242776. doi: 10.1371/journal.pone.0242776 (PMC7703983; doi:10.1371/journal.pone.0242776)
Supplement: S2 Table — (XLS) [file pone.0242776.s009.xls]

## Sheet: Sheet1
S2 Table Primers used to validate the mRNA -seq data for RT-PCR
GI	Primer sequences (5'-3')	Length(bp)
C118842F	CTAAGCCAATTCTCCTGCAACG	2424
C118842R	GGATTACCTCTTCCGCCCTATTC
C136079F	CATCGCCTTGACCGTATCCA	2112
C136079R	CATGAGAGAGGCGTTTCGGA
C135704F	TGGCTCCCGATAGCAGTAA	2941
C135704R	GAACTATTCGAGTCGCAAACAT
C48451F	CGAGCACATCCCTGGTTTC	577
C48451R	AACCCTCCCAACCTCTACGA
C89181F	GAAACCGTCGTGCTCCAAAG	663
C89181R	TGCCGATGGATTTGGTTGT
c140218-F13	CATTTCTTGTCGCCAGTATTCA	3024
c140218-R13	CAGTGCACACGACGCTGTTATA
c66011­-F14	GCACTGCCCAACGAAGACC	2153
c66011­-R14	CGGTTGACGCTGCCATTCT
c114286-F15	AAGCATACCTCCACCAAAAAGA	981
c114286-R15	CTTCTCCTCGCTCTTTATTGACA
c118416-F16	CCACTGCGAAGGCACTCTGT	1282
c118416-R16	GCGGAGGTAGGTGGAGCAAT
c126193-F17	GAGAGGCTACTTCGTTTGGTCAT	1987
c126193-R17	AGAGCAGCAGTCTCATTTGTTTTC
c128492-F18	CGCCAGGCAGTCCTTGTCA	3760
c128492-R18	AACTCGCAGACGGAAGCCAT
c115346-F20	AGGACGCAAAGACCCACG	617
c115346-R20	CCACCTCCACAAATAATAAGCC
c115548-F21	TGCGATGAGCGGTGTTGT	1399
c115548-R21	GGACCTGGAGGCGTATGG
c118949-F22	TTCAACATCGCCTACCAGCA	1706
c118949-R22	AGCGGAGGTCGCAGTCAC
c138832-F24	CAATCAGCAGCACTCAAATCA	3599
c138832-R24	CCGATGTAGGAATACTCGTAGC
c121677-F2（Internal reference）	GATTCAGATTTGACTGCGGA	1322
c121677-R2（Internal reference）	CATCTTCGGTTAGGTTGCTTAC
