# Supplementary material for: Transcriptome analysis of Curcuma wenyujin from Haikou and Wenzhou, and a comparison of the main constituents and related genes of Rhizoma Curcumae
Source: PLoS One. 2020 Nov 30;15(11):e0242776. doi: 10.1371/journal.pone.0242776 (PMC7703983; doi:10.1371/journal.pone.0242776)
Supplement: S3 Table — (XLS) [file pone.0242776.s010.xls]

## Sheet: Sheet1
S3 Table GC-MS analysis of main chemical composition of volatile oil in Curcumae Rhizoma from WZ(Wenzhou) and HK(Haikou)
						Relative content/%
No.	Retention time/min	CAS	Compounds	Molecule formula	Molecular weight	HN	WZ
1	4.5942	007785-26-4	(1S)-(-)-alpha-Pinene	C10H16	136.23	0.562	-
2	4.883	005794-04-7	2,2-dimethyl-3-methylene-, (1S)-Bicyclo[2.2.1]heptane;L-Camphene	C10H16	136.23	1.128	-
3	5.3739	028634-89-1	Bicyclo[3.1.0]hex-2-ene,4-methyl-1-(1-methylethyl)-;b-Thujene	C10H16	136.234	0.139	-
4	5.449	000127-91-3	β-Pinene	C10H16	136.234	0.451	-
5	5.7204	000123-35-3	Myrcene	C10H16	136.23	0.229	-
6	6.6443	000470-82-6	Cineole	C10H18O	154.25	9.763	0.3083
7	8.5097	000078-70-6	Linalool	C10H18O	154.25	1.861	0.2191
8	10.0979	000464-49-3	(+)-2-Bornanone	C10H16O	152.23	4.083	0.5898
9	10.5426	000124-76-5	DL-Isoborneol	C10H18O	154.25	-	0.4762
10	10.6063	000507-70-0	Borneol	C10H18O	154.25	2.195	-
11	10.8141	000464-45-9	L(-)-Borneol	C10H18O	154.25	-	0.1276
12	11.1664	020126-76-5	(-)-4-Terpineol	C10H18O	154.25	-	0.098
13	11.1896	000562-74-3	Terpinen-4-ol	C10H18O	154.25	0.472	-
14	11.5995	000098-55-5	α-Terpineol	C10H18O	154.25	0.855	0.1021
15	15.3305	000125-12-2	Isobornyl acetate	C12H20O2	196.29	0.094	-
16	17.1727	020307-84-0	4-ethenyl-4-methyl-1-(propan-2​-yl)-3-(prop-1-en-2-yl)cyclohe​xene	C15H24	204.351	0.352	0.352
17	18.9977	000515-13-9	(-)-β-Elemene	C15H24	204.351	3.088	3.088
18	19.8351	000087-44-5	l-Caryophyllene	C15H24	204.351	0.493	0.493
19	20.2163	062338-00-5	Cyclopentene	-	108.181	-	0.147
20	20.3664	029873-99-2	(-)-γ-Elemene	C15H24	204.351	1.357+1.791	2.0923
21	20.7938	000489-39-4	(+)-Aromadendrene	C15H24	204.351	-	0.1441
22	20.9151	006753-98-6	α-Caryophyllene	C15H24	204.351	-	0.5046
23	20.9384	1000062-61-9	1,4,7,-Cycloundecatriene, 1,5,9,9-tetramethyl-, Z,Z,Z-	-	-	0.337	-
24	21.5099	000515-17-3	γ-Selinene	C15H24	204.351	-	0.1539
25	21.6312	023986-74-5	Germacrene D	C15H24	204.351	0.791	1.0671
26	21.7467	017066-67-0	(+)-β-Selinene	C15H24	204.351	-	0.5051
27	21.972	000473-13-2	(-)-α-Selinene	C15H24	204.351	0.284	0.32
28	22.1279	017910-09-7	Curzerene	C15H20O	216.32	20.129	32.34
29	22.3416	003853-83-6	(-)-α-Himachalene	C15H24	204.351	-	0.2579
30	22.4053	1000293-03-2	(E,Z)-.alpha.-Farnesene	-	-	0.357	-
31	22.4686	000349-55-3	3-Methoxy-5-(trifluoromethyl)aniline	C8H8F3NO	191.15	-	0.118
32	22.6708	000483-76-1	δ-Cadinene	C15H24	204.351	0.161	0.1615
33	22.8036	000489-40-7	α-Gurjunene	C15H24	204.351	0.215	0.2333
34	23.127	006813-21-4	Eudesma-3,7(11)-diene	C15H24	204.351	0.157	0.1236
35	23.3465	000639-99-6	α-Elemol	C15H26O	222.366	0.17	0.1111
36	23.5429	003242-08-8	Elixene	C15H24	204.351	-	0.6387
37	23.5776	1000374-19-7	Guaia-1(10),11-diene	-	-	0.459	-
38	24.2879	001139-30-6	Caryophyllene oxide	C15H24O	220.351	-	0.0999
39	24.4438	017334-55-3	Calarene	C15H24	204.351	0.328	0.2504
40	24.7095	056324-68-6	1H-Indene, 1-ethylideneoctahydro-7a-methyl-, (1E,3a.alpha.,7a.beta.)-	-	-	0.52	0.4001
41	24.9118	024555-40-6	Ethanone, 1-(6,6-dimethylbicyclo[3.1.0]hex-2-en-2-yl)-	-	-	0.397	-
42	25.0502	032663-57-3	Cyclohexanone, 5-ethenyl-5-methyl-4-(1-methylethenyl)-2-(1-methylethylidene)-, cis-	-	-	6.88	5.6889
43	25.4602	015423-57-1	Germacrene B	C15H24	204.351	-	9.3873
44	25.8819	024048-44-0	α-Acoradiene	C15H24	204.351	-	0.8166
45	25.9627	001209-71-8	(+)-γ-Eudesmol;Selinenol	C15H26O	222.366	-	0.3985
46	25.6221	1000305-37-9	1-Methyl-1,2,3,4-tetrahydropyrrolo[1,2-a]pyrazine	-	-	8.014	-
47	26.2285	000766-53-0	Bicyclo[2.2.2]octane, 2-methyl-	-	-	0.223	-
48	26.4536	1000305-37-9	1-Methyl-1,2,3,4-tetrahydropyrrolo[1,2-a]pyrazine	-	-	-	0.787
49	26.6384	000473-15-4	β-Eudesmol	C15H26O	222.37	0.995	0.8764
50	26.8001	022567-17-5	γ-Gurjunene	C15H24	204.351	0.271	0.7642
51	26.9216	017066-67-0	(+)-β-Selinene	C15H24	204.351	0.786	-
52	27.066	000587-03-1	3-Methylbenzyl alcohol	C8H10O	122.16	0.492	-
53	27.3027	1000142-31-3	3-Buten-2-one, 4-(3-hydroxy-6,6-dimethyl-2-methylenecyclohexyl)-	-	-	0.335	-
54	27.4875	1000151-28-0	Cycloisolongifolene, 8,9-dehydro-	-	-	0.327	-
55	27.9149	000116-04-1	β-Humulene (6CI,7CI)	C15H24	204.351	0.509	-
56	27.0484	004501-58-0	Campholenic aldehyde	C10H16O	152.23	-	0.5993
57	27.164	062337-99-9	Cyclohexane, 1,2-dimethyl-3,5-bis(1-methylethenyl)-	-	-	-	0.2783
58	27.3892	017983-32-3	Methylphenyldivinylsilane	-	-	-	0.3041
59	27.7531	003691-11-0	α-Bulnesene	C15H24	204.351	-	0.3193
60	28.2093	108944-67-8	Neocurdione	C15H24O2	236.35	2.477	0.3594
61	28.371	029548-02-5	Artemisia triene	C10H16	136.234	-	0.4069
62	28.5327	006902-91-6	(E,E)-Germacra-3,7(11),9-trien-6-one	C15H22O	218.33	6.628	6.194
63	29.7051	013657-68-6	Curdione	C15H24O2	236.35	14.731	21.353
64	29.809	1000159-39-6	Bicyclo[7.7.0]hexadec-1(9)-ene	-	-	-	0.1154
65	31.7438	1000131-71-2	cis-Z-.α.-Bisabolene epoxide	-	-	-	0.1094
66	31.8768	000608-43-5	2,3-Dimethylhydroquinone	C8H10O2	138.16	0.172	-
67	32.0383	000475-03-6	α-Ionene	C13H18	174.282	-	0.1146
68	32.154	030316-17-7	Naphthalene, 1,2,3,4-tetrahydro-2,5,8-trimethyl-	C13H18	174.282	0.315	-
69	33.7016	000877-44-1	Benzene, 1,2,4-triethyl-	C12H18	162.27	-	0.1999
70	33.7826	000577-55-9	Benzene, 1,2-bis(1-methylethyl)	-	162.271	0.151	-
71	34.2791	1000337-18-7	[1]Benzothieno[2,3-d]pyridazin-1(2H)-one, 4-methyl-	-	-	-	0.3226
72	34.3601	126188-35-0	Pyrene, 1,2,3,3a,4,5,5a,6,7,8,8a,9,10,10a-tetradecahydro-	-	-	0.196	-
73	37.2361	003698-49-5	Benzofuran, 2,3-dihydro-2,2,4,6-tetramethyl-	-	-	-	1.0978
74	37.294	002388-04-7	Benzene, ethylpentamethyl-	-	-	0.452	-
75	38.2987	006623-59-2	Benzene, 1,2-dichloro-4-ethyl-	C8H8Cl2	175.2	-	0.1461
76	39.1941	1000158-90-0	Cyclopentanecarboxylic acid, 3-neopentylidene-, methyl ester	-	-	0.123	-
Note：“－”means not detected or not found）
