# Supplementary material for: Transcriptome analysis of Curcuma wenyujin from Haikou and Wenzhou, and a comparison of the main constituents and related genes of Rhizoma Curcumae
Source: PLoS One. 2020 Nov 30;15(11):e0242776. doi: 10.1371/journal.pone.0242776 (PMC7703983; doi:10.1371/journal.pone.0242776)
Supplement: S4 Table — (XLS) [file pone.0242776.s011.xls]

## Sheet: Sheet1
S4 Table Sample sequencing data evaluation statistics
Samples	BMK-ID	Read Number	Base Number	GC Content	%≥Q30
HN1	T01	25449832	7548007118	0.4874	0.9008
HN2	T02	23654835	7020131640	0.4883	0.8915
HN3	T03	21472369	6366483614	0.4889	0.896
WZ1	T04	22577440	6697776608	0.4955	0.8979
WZ2	T05	25457442	7536077082	0.498	0.8986
WZ3	T06	22155432	6575587124	0.4981	0.9015
Note: Samples: Experiment Sample Name; BMK-ID: Sample Analysis Number; Read Number: Total Number of Pair-end Reads in Clean Data; Base Number: Total Number of Clean Data Bases; GC Content: Clean Data GC Content , which is the percentage of total bases in G and C bases in Clean Data; % ≥ Q30: The percentage of bases whose Clean Data quality value is greater than or equal to 30.
After sequencing quality control, a total of 41.74 Gb Clean Data was obtained. The percentage of Q30 bases in each sample was not less than 89.15%.
