# Supplementary material for: Transcriptome analysis of Curcuma wenyujin from Haikou and Wenzhou, and a comparison of the main constituents and related genes of Rhizoma Curcumae
Source: PLoS One. 2020 Nov 30;15(11):e0242776. doi: 10.1371/journal.pone.0242776 (PMC7703983; doi:10.1371/journal.pone.0242776)
Supplement: S5 Table — (XLS) [file pone.0242776.s012.xls]

## Sheet: Sheet1
S5 Table Assembly result statistics
Length Range	Transcript	Unigene
200-300	27,417(14.82%)	23,331(23.34%)
300-500	32,053(17.33%)	22,223(22.24%)
500-1000	47,247(25.54%)	26,013(26.03%)
1000-2000	47,078(25.45%)	18,280(18.29%)
2000+	31,211(16.87%)	10,095(10.10%)
Total Number	185006	99942
Total Length	215907667	89194669
N50 Length	1796	1406
Mean Length	1167.03	892.46
Note: Length Range: indicates the different length ranges of Unigene; the number in the table indicates the number of Unigene in the corresponding interval; the percentage in parentheses indicates the proportion of Unigene in the corresponding length interval; Total Number: indicates the total number of Unigene assembled; Total Length: indicates the total length of the assembled Unigene; N50 Leng…
