# Supplementary material for: Transcriptome analysis of Curcuma wenyujin from Haikou and Wenzhou, and a comparison of the main constituents and related genes of Rhizoma Curcumae
Source: PLoS One. 2020 Nov 30;15(11):e0242776. doi: 10.1371/journal.pone.0242776 (PMC7703983; doi:10.1371/journal.pone.0242776)
Supplement: S6 Table — (XLS) [file pone.0242776.s013.xls]

## Sheet: Sheet1
S6 Table Comparison of sequencing data and assembly results
Samples	BMK-ID	Clean Reads	Mapped Reads	Mapped Ratio
HN1	T01	25449832	18620219	0.7316
HN2	T02	23654835	17307427	0.7317
HN3	T03	21472369	15702323	0.7313
WZ1	T04	22577440	16014537	0.7093
WZ2	T05	25457442	18442964	0.7245
WZ3	T06	22155432	16074310	0.725525
Note: BMK-ID: Baimai customer sample analysis number; Clean Reads: Number of Clean Reads, measured by double-end; Mapped Reads: Number of Mapped Reads, calculated by double-end; Mapped Ratio: Ratio of Mapped Reads to Clean Reads .
