# Supplementary material for: Transcriptome analysis of Curcuma wenyujin from Haikou and Wenzhou, and a comparison of the main constituents and related genes of Rhizoma Curcumae
Source: PLoS One. 2020 Nov 30;15(11):e0242776. doi: 10.1371/journal.pone.0242776 (PMC7703983; doi:10.1371/journal.pone.0242776)
Supplement: S7 Table — (XLS) [file pone.0242776.s014.xls]

## Sheet: Sheet1
S7 Table Unigene annotation statistics
#Anno_Database	Annotated_Number	300<=length<1000	length>=1000
COG_Annotation	16130	5793	8478
GO_Annotation	26920	10745	11998
KEGG_Annotation	17864	7321	8295
KOG_Annotation	27134	10565	13291
Pfam_Annotation	32522	11991	17439
Swissprot_Annotation	26390	10052	13600
eggNOG_Annotation	47131	19513	20826
nr_Annotation	50958	21509	21688
All_Annotated	51609	21816	21774
Note: Annotated databases: indicates each function database; Annotated_Number: represents the number of Unigene annotations to the database; 300 ≤ length <1000: indicates Unigene length of the annotation Unigene length of the database is greater than or equal to 300 and less than 1000 bases; length ≥ 1000 : Indicates the Unigene number of the annotation that is greater than 1000 bases long to the…
In this project, by selecting the BLAST parameter E-value not greater than 1e-5 and the HMMER parameter E-value not greater than 1e-10, 51,609 annotations of Unigene are finally obtained.
