# Supplementary material for: Transcriptome analysis of Curcuma wenyujin from Haikou and Wenzhou, and a comparison of the main constituents and related genes of Rhizoma Curcumae
Source: PLoS One. 2020 Nov 30;15(11):e0242776. doi: 10.1371/journal.pone.0242776 (PMC7703983; doi:10.1371/journal.pone.0242776)
Supplement: S8 Table — (XLS) [file pone.0242776.s015.xls]

## Sheet: WZ vs HK.DEG
S8 Table The expression data of enriched key DEGs in different assemblies from WZ (Wenzhou) versus HK (Haikou)
#ID	Description	FDR	log2FC	regulated
Up-regulated
c100014.graph_c1	hypothetical protein AURDEDRAFT_123191 [Auricularia delicata TFB-10046 SS5]	0.00125061	Inf	up
c100033.graph_c0	FAS1 domain-containing protein [Dacryopinax sp. DJM-731 SS1]	0.00828047	Inf	up
c100059.graph_c0	acyl- -binding protein [Moniliophthora roreri MCA 2997]	0.000515532	Inf	up
c100134.graph_c0	hypothetical protein FOMMEDRAFT_135856 [Fomitiporia mediterranea MF3/22]	0.00582624	Inf	up
c100139.graph_c0	ATP dependent DNA helicase [Auricularia delicata TFB-10046 SS5]	0.00576621	Inf	up
c100155.graph_c0	hypothetical protein AURDEDRAFT_81510 [Auricularia delicata TFB-10046 SS5]	0.00499972	Inf	up
c100164.graph_c0	PREDICTED: uncharacterized protein LOC103973786 [Musa acuminata subsp. malaccensis]	1.17094e-16	7.51613	up
c100184.graph_c0	mannosyltransferase 1 [Auricularia delicata TFB-10046 SS5]	0.00328018	Inf	up
c100244.graph_c0	predicted protein [Laccaria bicolor S238N-H82]	0.00143267	7.41294	up
c100269.graph_c0	hypothetical protein OsI_31800 [Oryza sativa Indica Group]	0.00258564	3.79419	up
c100280.graph_c0	--	0.00292101	5.53927	up
c100292.graph_c0	--	0.00180921	Inf	up
c100341.graph_c0	hypothetical protein MPER_04532 [Moniliophthora perniciosa FA553]	0.00154572	Inf	up
c100345.graph_c0	cytochrome P450 [Auricularia delicata TFB-10046 SS5]	0.00372006	10.5567	up
c100369.graph_c0	mitochondrial distribution and morphology protein 10 [Auricularia delicata TFB-10046 SS5]	0.00961408	Inf	up
c100444.graph_c0	aldo/keto reductase [Fomitiporia mediterranea MF3/22]	0.00741052	Inf	up
c100488.graph_c0	PREDICTED: pistil-specific extensin-like protein [Phoenix dactylifera]	0.000214925	10.1659	up
c100514.graph_c0	PREDICTED: uncharacterized protein LOC103979335 [Musa acuminata subsp. malaccensis]	1.62336e-05	4.21431	up
c100542.graph_c0	hypothetical protein AURDEDRAFT_110987 [Auricularia delicata TFB-10046 SS5]	0.00447465	Inf	up
c100551.graph_c0	manganese superoxide dismutase [Auricularia delicata TFB-10046 SS5]	0.00750761	10.1162	up
c100560.graph_c0	60S ribosomal protein L15 [Auricularia delicata TFB-10046 SS5]	0.00238805	Inf	up
c100620.graph_c0	peptidase S10, serine carboxypeptidase [Auricularia delicata TFB-10046 SS5]	0.00327977	6.91263	up
c100631.graph_c0	hypothetical protein K443DRAFT_670699 [Laccaria amethystina LaAM-08-1]	0.000322133	Inf	up
c100638.graph_c0	MFS general substrate transporter, partial [Auricularia delicata TFB-10046 SS5]	0.00803202	Inf	up
c100652.graph_c0	PREDICTED: apolipoprotein D [Elaeis guineensis]	3.64478e-14	4.05519	up
c100676.graph_c0	hypothetical protein CERSUDRAFT_80614 [Ceriporiopsis subvermispora B]	7.48091e-05	Inf	up
c100713.graph_c0	--	0.0035274	5.94956	up
c100776.graph_c0	60S ribosomal protein L35 [Auricularia delicata TFB-10046 SS5]	0.000182811	Inf	up
c100781.graph_c0	vacuolar protein sorting-associated protein 26 [Auricularia delicata TFB-10046 SS5]	0.00937923	Inf	up
c100787.graph_c0	transcription initiation factor IIA, gamma subunit [Auricularia delicata TFB-10046 SS5]	0.00490359	Inf	up
c100810.graph_c0	ribosomal protein L2 [Auricularia delicata TFB-10046 SS5]	0.000381945	Inf	up
c100890.graph_c0	alpha/beta-hydrolase [Auricularia delicata TFB-10046 SS5]	0.00755283	Inf	up
c100919.graph_c0	hypothetical protein AURDEDRAFT_115664 [Auricularia delicata TFB-10046 SS5]	0.000450131	Inf	up
c100932.graph_c0	--	0.00710302	Inf	up
c100964.graph_c0	hypothetical protein AURDEDRAFT_180088 [Auricularia delicata TFB-10046 SS5]	0.00170699	Inf	up
c101070.graph_c0	hypothetical protein PIIN_00295 [Piriformospora indica DSM 11827]	5.5165e-06	Inf	up
c101181.graph_c0	--	9.84845e-05	Inf	up
c101187.graph_c0	PREDICTED: probable WRKY transcription factor 50 isoform X2 [Musa acuminata subsp. malaccensis]	0.00255023	5.63895	up
c101189.graph_c0	PREDICTED: RING-H2 finger protein ATL70-like [Phoenix dactylifera]	5.06466e-10	9.56113	up
c101224.graph_c0	thioredoxin reductase [Auricularia delicata TFB-10046 SS5]	0.000867487	Inf	up
c101267.graph_c0	hypothetical protein GYMLUDRAFT_37567 [Gymnopus luxurians FD-317 M1]	0.00208875	Inf	up
c101283.graph_c0	hypothetical protein AURDEDRAFT_60128 [Auricularia delicata TFB-10046 SS5]	9.70516e-05	Inf	up
c101325.graph_c0	PREDICTED: uncharacterized protein LOC103986706 isoform X2 [Musa acuminata subsp. malaccensis]	0.000418022	4.39752	up
c101328.graph_c0	--	0.0059346	4.18073	up
c101341.graph_c0	--	0.00380896	Inf	up
c101355.graph_c0	hypothetical protein AURDEDRAFT_180696 [Auricularia delicata TFB-10046 SS5]	0.000412687	Inf	up
c101357.graph_c0	hypothetical protein AURDEDRAFT_165337 [Auricularia delicata TFB-10046 SS5]	0.00287723	Inf	up
c101372.graph_c0	cytochrome B-c1 complex subunit 7 [Rhizoctonia solani AG-3 Rhs1AP]	0.00171635	Inf	up
c101439.graph_c0	BAR-domain-containing protein [Auricularia delicata TFB-10046 SS5]	0.000762864	Inf	up
c101474.graph_c0	--	0.000287741	6.13288	up
c101482.graph_c0	Pkinase-domain-containing protein [Auricularia delicata TFB-10046 SS5]	0.00159271	Inf	up
c101491.graph_c0	hypothetical protein SERLADRAFT_417700 [Serpula lacrymans var. lacrymans S7.9]	0.000756369	Inf	up
c101529.graph_c0	hypothetical protein PLEOSDRAFT_1068943 [Pleurotus ostreatus PC15]	0.00858139	Inf	up
c101582.graph_c0	hypothetical protein AURDEDRAFT_102027 [Auricularia delicata TFB-10046 SS5]	0.00406195	Inf	up
c101588.graph_c0	PREDICTED: adenosylhomocysteinase-like [Musa acuminata subsp. malaccensis]	0.000988062	3.12385	up
c101688.graph_c0	STE3-domain-containing protein [Auricularia delicata TFB-10046 SS5]	0.000583981	8.171	up
c101763.graph_c0	ras-domain-containing protein [Auricularia delicata TFB-10046 SS5]	0.00899458	Inf	up
c101782.graph_c1	proteasome subunit [Auricularia delicata TFB-10046 SS5]	0.00340196	Inf	up
c101795.graph_c0	Protein argonaute 12 [Aegilops tauschii]	3.45035e-06	6.67101	up
c101894.graph_c0	WD40 repeat-like protein [Auricularia delicata TFB-10046 SS5]	0.00360089	Inf	up
c101905.graph_c0	--	8.86179e-06	4.28824	up
c101942.graph_c0	Snf7-domain-containing protein [Auricularia delicata TFB-10046 SS5]	0.00505226	Inf	up
c101950.graph_c0	heme-thiolate peroxidase [Auricularia delicata TFB-10046 SS5]	0.00103869	Inf	up
c101951.graph_c1	predicted protein [Fibroporia radiculosa]	0.00862659	Inf	up
c101996.graph_c0	hypothetical protein AURDEDRAFT_116038 [Auricularia delicata TFB-10046 SS5]	0.00959288	Inf	up
c102009.graph_c0	thioredoxin-like protein [Inonotus obliquus]	0.00438155	Inf	up
c102038.graph_c0	PRP38-domain-containing protein, partial [Auricularia delicata TFB-10046 SS5]	0.00488098	Inf	up
c102056.graph_c0	hypothetical protein AURDEDRAFT_110376 [Auricularia delicata TFB-10046 SS5]	3.02338e-05	Inf	up
c102095.graph_c0	Ser/Thr protein phosphatase 2A regulatory subunit A [Auricularia delicata TFB-10046 SS5]	0.00327419	Inf	up
c102114.graph_c1	hypothetical protein FOMPIDRAFT_1034966 [Fomitopsis pinicola FP-58527 SS1]	0.00600047	Inf	up
c102181.graph_c0	hypothetical protein AURDEDRAFT_134759 [Auricularia delicata TFB-10046 SS5]	0.00820958	Inf	up
c102263.graph_c0	PREDICTED: 14 kDa proline-rich protein DC2.15-like [Musa acuminata subsp. malaccensis]	0.00877122	Inf	up
c102304.graph_c0	--	0.00921859	Inf	up
c102359.graph_c0	hypothetical protein SERLA73DRAFT_47462 [Serpula lacrymans var. lacrymans S7.3]	0.00973965	Inf	up
c102421.graph_c0	--	0.00961538	Inf	up
c102444.graph_c0	T-complex protein 1, partial [Auricularia delicata TFB-10046 SS5]	0.00030295	Inf	up
c102457.graph_c0	PREDICTED: uncharacterized protein LOC105052523 [Elaeis guineensis]	1.10351e-11	2.596	up
c102494.graph_c0	PREDICTED: probable 6-phosphogluconolactonase 4, chloroplastic [Musa acuminata subsp. malaccensis]	0.000327837	1.78156	up
c102496.graph_c0	--	0.00614205	Inf	up
c102518.graph_c0	hypothetical protein AURDEDRAFT_111422 [Auricularia delicata TFB-10046 SS5]	0.00496285	Inf	up
c102552.graph_c0	glycosyltransferase family 39 protein [Sphaerobolus stellatus SS14]	0.00202632	Inf	up
c102587.graph_c0	hypothetical protein AURDEDRAFT_110350 [Auricularia delicata TFB-10046 SS5]	0.00820815	Inf	up
c102610.graph_c0	CAF1-domain-containing protein [Auricularia delicata TFB-10046 SS5]	0.00230644	Inf	up
c102614.graph_c0	mitochondrial inner membrane protein [Moniliophthora roreri MCA 2997]	0.00303051	Inf	up
c102618.graph_c0	PREDICTED: histone acetyltransferase HAC1-like isoform X1 [Musa acuminata subsp. malaccensis]	3.74828e-05	4.81409	up
c102630.graph_c0	hypothetical protein AURDEDRAFT_110722 [Auricularia delicata TFB-10046 SS5]	1.07021e-06	Inf	up
c102652.graph_c0	Y14 protein [Auricularia delicata TFB-10046 SS5]	0.00884546	Inf	up
c102685.graph_c0	casein kinase I isoform delta [Auricularia delicata TFB-10046 SS5]	0.00968767	Inf	up
c102697.graph_c0	hypothetical protein CERSUDRAFT_114129 [Ceriporiopsis subvermispora B]	0.000503335	Inf	up
c102759.graph_c0	hypothetical protein AURDEDRAFT_111336, partial [Auricularia delicata TFB-10046 SS5]	0.00161786	Inf	up
c102773.graph_c0	prenylated rab acceptor PRA1 [Auricularia delicata TFB-10046 SS5]	0.00576621	Inf	up
c102785.graph_c0	CS-domain-containing protein [Auricularia delicata TFB-10046 SS5]	0.00617463	Inf	up
c102825.graph_c0	hypothetical protein GLOTRDRAFT_137034 [Gloeophyllum trabeum ATCC 11539]	0.00300941	Inf	up
c102846.graph_c0	hypothetical protein AURDEDRAFT_179606 [Auricularia delicata TFB-10046 SS5]	0.000991871	7.79021	up
c102849.graph_c0	PREDICTED: probable glucuronosyltransferase Os06g0687900 [Musa acuminata subsp. malaccensis]	9.24835e-06	4.10303	up
c102871.graph_c0	40s ribosomal protein s9 [Moniliophthora roreri MCA 2997]	0.00992115	7.85749	up
c102873.graph_c0	malate synthase [Auricularia delicata TFB-10046 SS5]	0.000123314	Inf	up
c102878.graph_c0	--	0.00867422	Inf	up
c102898.graph_c0	--	1.34939e-07	5.15634	up
c102902.graph_c0	BnaA03g36620D [Brassica napus]	0.00059266	Inf	up
c102904.graph_c0	ARM repeat-containing protein [Auricularia delicata TFB-10046 SS5]	0.00417934	Inf	up
c102946.graph_c0	--	0.00556086	Inf	up
c103037.graph_c0	prolyl aminopeptidase serine peptidase [Auricularia delicata TFB-10046 SS5]	0.0079939	Inf	up
c103044.graph_c0	hypothetical protein PHACADRAFT_129563 [Phanerochaete carnosa HHB-10118-sp]	0.00590368	Inf	up
c103050.graph_c0	--	0.00299849	Inf	up
c103064.graph_c0	--	3.99533e-05	Inf	up
c103067.graph_c0	hypothetical protein AURDEDRAFT_113026 [Auricularia delicata TFB-10046 SS5]	0.000878673	Inf	up
c103103.graph_c0	--	0.00972336	5.60992	up
c103191.graph_c0	branched-chain alpha-keto acid dehydrogenase E1-alpha subunit [Auricularia delicata TFB-10046 SS5]	0.00865186	Inf	up
c103196.graph_c0	acid protease [Auricularia delicata TFB-10046 SS5]	0.00104924	10.7481	up
c103238.graph_c0	hypothetical protein JAAARDRAFT_40330 [Jaapia argillacea MUCL 33604]	0.000182894	Inf	up
c103270.graph_c0	growth factor receptor domain-containing protein [Auricularia delicata TFB-10046 SS5]	0.00675321	Inf	up
c103272.graph_c0	Thiamin diphosphate-binding protein [Auricularia delicata TFB-10046 SS5]	0.00101517	7.84657	up
c103289.graph_c0	cytochrome b5 [Auricularia delicata TFB-10046 SS5]	0.00750816	Inf	up
c103308.graph_c0	GTP binding protein [Auricularia delicata TFB-10046 SS5]	0.00340398	Inf	up
c103387.graph_c0	--	4.54214e-11	Inf	up
c103401.graph_c0	hypothetical protein M422DRAFT_74411 [Sphaerobolus stellatus SS14]	0.000447773	Inf	up
c103415.graph_c0	hypothetical protein M378DRAFT_164838 [Amanita muscaria Koide BX008]	0.00304184	Inf	up
c103433.graph_c0	hypothetical protein AURDEDRAFT_111994 [Auricularia delicata TFB-10046 SS5]	0.00796632	Inf	up
c103492.graph_c0	cytochrome P450 oxidoreductase [Auricularia delicata TFB-10046 SS5]	0.00242754	8.46025	up
c103494.graph_c0	sphingomyelin phosphodiesterase [Auricularia delicata TFB-10046 SS5]	0.00310961	Inf	up
c103499.graph_c0	hypothetical protein AURDEDRAFT_180057 [Auricularia delicata TFB-10046 SS5]	0.000195387	9.32695	up
c103500.graph_c0	Dor1-domain-containing protein [Auricularia delicata TFB-10046 SS5]	0.0017039	Inf	up
c103511.graph_c0	probable riboflavin synthase, alpha chain [Piriformospora indica DSM 11827]	0.00550161	Inf	up
c103521.graph_c0	PREDICTED: uncharacterized protein LOC103995080 [Musa acuminata subsp. malaccensis]	1.9691e-18	7.79873	up
c103536.graph_c0	hypothetical protein BOTBODRAFT_27626 [Botryobasidium botryosum FD-172 SS1]	0.00021124	Inf	up
c103574.graph_c0	hypothetical protein AURDEDRAFT_85061 [Auricularia delicata TFB-10046 SS5]	0.00111644	Inf	up
c103581.graph_c0	hypothetical protein AURDEDRAFT_140927 [Auricularia delicata TFB-10046 SS5]	0.00368247	Inf	up
c103597.graph_c0	--	0.00215732	Inf	up
c103607.graph_c0	hypothetical protein E5Q_00821 [Mixia osmundae IAM 14324]	0.00804879	Inf	up
c103683.graph_c1	hypothetical protein AURDEDRAFT_110651 [Auricularia delicata TFB-10046 SS5]	0.00419608	Inf	up
c103690.graph_c0	hypothetical protein AURDEDRAFT_179211 [Auricularia delicata TFB-10046 SS5]	2.17969e-06	11.8695	up
c103699.graph_c0	ArfGap-domain-containing protein [Auricularia delicata TFB-10046 SS5]	0.00234465	Inf	up
c103719.graph_c0	hypothetical protein AURDEDRAFT_109514 [Auricularia delicata TFB-10046 SS5]	5.17945e-05	9.62936	up
c103720.graph_c0	hypothetical protein AURDEDRAFT_111627 [Auricularia delicata TFB-10046 SS5]	0.00086963	Inf	up
c103740.graph_c0	hypothetical protein HYDPIDRAFT_118202 [Hydnomerulius pinastri MD-312]	0.00162975	Inf	up
c103742.graph_c0	acetolactate synthase [Auricularia delicata TFB-10046 SS5]	0.000507958	Inf	up
c103764.graph_c0	PREDICTED: bifunctional L-3-cyanoalanine synthase/cysteine synthase 2, mitochondrial [Musa acuminata subsp. malaccensis]	3.88468e-06	2.0643	up
c103769.graph_c0	PREDICTED: endoplasmic reticulum oxidoreductin-1-like [Musa acuminata subsp. malaccensis]	5.84236e-08	5.76325	up
c103770.graph_c0	hypothetical protein JAAARDRAFT_211447 [Jaapia argillacea MUCL 33604]	0.00734518	Inf	up
c103822.graph_c0	--	1.25474e-08	7.4069	up
c103834.graph_c0	hypothetical protein AURDEDRAFT_180507 [Auricularia delicata TFB-10046 SS5]	0.00449793	Inf	up
c103840.graph_c0	PREDICTED: protein GOS9-like [Musa acuminata subsp. malaccensis]	0.000761985	2.7924	up
c103848.graph_c0	hypothetical protein AURDEDRAFT_127799 [Auricularia delicata TFB-10046 SS5]	0.00871453	Inf	up
c103868.graph_c0	hypothetical protein AURDEDRAFT_155763 [Auricularia delicata TFB-10046 SS5]	0.00226363	Inf	up
c103903.graph_c0	PAP2-domain-containing protein [Auricularia delicata TFB-10046 SS5]	4.98682e-06	Inf	up
c103910.graph_c0	hypothetical protein PAXINDRAFT_19238 [Paxillus involutus ATCC 200175]	0.00562067	7.777	up
c103915.graph_c0	hypothetical protein AURDEDRAFT_111372 [Auricularia delicata TFB-10046 SS5]	0.00892573	Inf	up
c103922.graph_c0	hypothetical protein AURDEDRAFT_98713 [Auricularia delicata TFB-10046 SS5]	0.00175347	Inf	up
c103979.graph_c0	hypothetical protein PLEOSDRAFT_1090652 [Pleurotus ostreatus PC15]	0.000327837	Inf	up
c103992.graph_c0	hypothetical protein AURDEDRAFT_113126 [Auricularia delicata TFB-10046 SS5]	0.00598359	Inf	up
c103998.graph_c0	hypothetical protein AURDEDRAFT_169438 [Auricularia delicata TFB-10046 SS5]	0.00522271	Inf	up
c104025.graph_c0	RCC1/BLIP-II [Auricularia delicata TFB-10046 SS5]	0.00587514	Inf	up
c104048.graph_c0	ubiquitin-conjugating enzyme [Auricularia delicata TFB-10046 SS5]	0.0028567	Inf	up
c104057.graph_c0	hypothetical protein PLICRDRAFT_165076 [Plicaturopsis crispa FD-325 SS-3]	0.00943558	Inf	up
c104066.graph_c0	hypothetical protein AURDEDRAFT_111004 [Auricularia delicata TFB-10046 SS5]	0.00269037	Inf	up
c104071.graph_c0	PREDICTED: uncharacterized protein LOC104593665 [Nelumbo nucifera]	1.69337e-09	5.41529	up
c104090.graph_c0	predicted protein [Fibroporia radiculosa]	0.00777339	7.3407	up
c104094.graph_c0	hypothetical protein AURDEDRAFT_116988 [Auricularia delicata TFB-10046 SS5]	0.00066319	Inf	up
c104097.graph_c0	hypothetical protein SERLA73DRAFT_173643 [Serpula lacrymans var. lacrymans S7.3]	0.00074884	Inf	up
c104110.graph_c0	hypothetical protein AURDEDRAFT_158584 [Auricularia delicata TFB-10046 SS5]	0.0038965	7.10669	up
c104151.graph_c0	--	0.00434028	4.16574	up
c104169.graph_c0	PREDICTED: uncharacterized protein LOC103996594 [Musa acuminata subsp. malaccensis]	0.00838994	1.93074	up
c104174.graph_c0	PREDICTED: transcription factor bHLH93-like [Musa acuminata subsp. malaccensis]	1.3338e-05	4.04625	up
c104200.graph_c0	hypothetical protein AURDEDRAFT_142552 [Auricularia delicata TFB-10046 SS5]	0.0044202	Inf	up
c104203.graph_c0	thioredoxin, putative [Neosartorya fischeri NRRL 181]	3.44718e-07	Inf	up
c104265.graph_c0	hypothetical protein AURDEDRAFT_110841 [Auricularia delicata TFB-10046 SS5]	0.0029237	7.31885	up
c104281.graph_c0	AIP3-domain-containing protein [Auricularia delicata TFB-10046 SS5]	0.00473958	Inf	up
c104321.graph_c1	Nop-domain-containing protein [Auricularia delicata TFB-10046 SS5]	0.00734518	Inf	up
c104333.graph_c0	--	0.000420336	4.72667	up
c104338.graph_c0	family 10 glycosyl hydrolase [Auricularia delicata TFB-10046 SS5]	0.000142691	Inf	up
c104401.graph_c0	--	0.00222471	Inf	up
c104404.graph_c0	TPR-like protein [Auricularia delicata TFB-10046 SS5]	0.00230126	Inf	up
c104412.graph_c0	MFS general substrate transporter [Auricularia delicata TFB-10046 SS5]	0.00135463	Inf	up
c104413.graph_c0	hypothetical protein AURDEDRAFT_90398 [Auricularia delicata TFB-10046 SS5]	0.00462737	Inf	up
c104416.graph_c0	nucleoside diphosphate kinase [Auricularia delicata TFB-10046 SS5]	0.00318709	Inf	up
c104485.graph_c0	hypothetical protein PHACADRAFT_256492 [Phanerochaete carnosa HHB-10118-sp]	0.000274991	9.25445	up
c104502.graph_c0	hypothetical protein CONPUDRAFT_63989, partial [Coniophora puteana RWD-64-598 SS2]	8.0855e-06	Inf	up
c104509.graph_c0	hypothetical protein PLICRDRAFT_45432 [Plicaturopsis crispa FD-325 SS-3]	0.00170744	Inf	up
c104509.graph_c1	30s ribosomal protein s9 [Moniliophthora roreri MCA 2997]	0.0022009	Inf	up
c104535.graph_c0	alpha,alpha-trehalase-neutral trehalase [Auricularia delicata TFB-10046 SS5]	0.00389833	Inf	up
c104543.graph_c0	cyclophilin [Lycoris longituba]	0.00014706	2.76428	up
c104563.graph_c0	--	0.00827525	3.29436	up
c104567.graph_c0	hypothetical protein PHACADRAFT_259762 [Phanerochaete carnosa HHB-10118-sp]	0.000785346	Inf	up
c104573.graph_c0	hypothetical protein PILCRDRAFT_814489 [Piloderma croceum F 1598]	0.00271342	Inf	up
c104655.graph_c0	hypothetical protein AURDEDRAFT_114546 [Auricularia delicata TFB-10046 SS5]	0.00174216	Inf	up
c104711.graph_c0	hypothetical protein PLICRDRAFT_110294 [Plicaturopsis crispa FD-325 SS-3]	0.00330816	Inf	up
c104737.graph_c0	fatty acid hydroxylase, putative [Rhizoctonia solani AG-3 Rhs1AP]	0.00011006	Inf	up
c104739.graph_c0	HSP20-like chaperone [Auricularia delicata TFB-10046 SS5]	0.000726327	Inf	up
c104759.graph_c0	--	0.00969328	Inf	up
c104785.graph_c0	hypothetical protein PHACADRAFT_259750 [Phanerochaete carnosa HHB-10118-sp]	5.42944e-05	Inf	up
c104821.graph_c0	--	0.00291428	6.39985	up
c104823.graph_c0	hypothetical protein AURDEDRAFT_188795 [Auricularia delicata TFB-10046 SS5]	0.000555073	Inf	up
c104865.graph_c1	--	0.00966439	Inf	up
c104872.graph_c0	Mov34-domain-containing protein [Auricularia delicata TFB-10046 SS5]	0.00168137	Inf	up
c104880.graph_c0	PREDICTED: probable polyamine oxidase 2 isoform X2 [Musa acuminata subsp. malaccensis]	0.00299157	3.00537	up
c104902.graph_c0	--	0.00476002	5.89618	up
c104909.graph_c0	hypothetical protein AURDEDRAFT_115437 [Auricularia delicata TFB-10046 SS5]	0.00633623	10.8799	up
c104931.graph_c0	PREDICTED: calcium-binding protein CML38-like [Musa acuminata subsp. malaccensis]	0.00238326	Inf	up
c104936.graph_c0	--	0.00995489	Inf	up
c104947.graph_c1	PREDICTED: protein ULTRAPETALA 1-like [Musa acuminata subsp. malaccensis]	0.00350834	2.33443	up
c104951.graph_c0	alcohol dehydrogenase IV [Auricularia delicata TFB-10046 SS5]	0.00361213	Inf	up
c104967.graph_c0	--	0.00930499	Inf	up
c104994.graph_c0	hypothetical protein AURDEDRAFT_114540 [Auricularia delicata TFB-10046 SS5]	0.00689165	Inf	up
c105020.graph_c0	--	0.00562067	6.97064	up
c105026.graph_c0	guanine nucleotide binding protein beta subunit 2 [Auricularia delicata TFB-10046 SS5]	0.000954892	9.34601	up
c105028.graph_c0	CMGC/GSK protein kinase [Auricularia delicata TFB-10046 SS5]	0.000869518	Inf	up
c105030.graph_c0	NADPH oxidase isoform 1 [Auricularia delicata TFB-10046 SS5]	0.00114671	9.51131	up
c105066.graph_c0	hypothetical protein AURDEDRAFT_111326 [Auricularia delicata TFB-10046 SS5]	0.00524026	Inf	up
c105089.graph_c0	mitochondrial carrier [Auricularia delicata TFB-10046 SS5]	2.29227e-05	Inf	up
c105134.graph_c0	ATP synthase F1 gamma [Dichomitus squalens LYAD-421 SS1]	0.0094996	Inf	up
c105134.graph_c1	ATP synthase F1 gamma [Auricularia delicata TFB-10046 SS5]	0.00117023	8.27764	up
c105135.graph_c0	hypothetical protein AURDEDRAFT_81345 [Auricularia delicata TFB-10046 SS5]	0.00193489	Inf	up
c105142.graph_c0	hypothetical protein AURDEDRAFT_111380 [Auricularia delicata TFB-10046 SS5]	0.00568919	Inf	up
c105174.graph_c0	hypothetical protein BOTBODRAFT_33764 [Botryobasidium botryosum FD-172 SS1]	0.00515904	Inf	up
c105186.graph_c0	--	0.00220194	Inf	up
c105200.graph_c0	PREDICTED: glutathione S-transferase U17-like [Phoenix dactylifera]	0.00316554	3.76754	up
c105214.graph_c0	--	0.00956217	Inf	up
c105230.graph_c0	hypothetical protein AURDEDRAFT_167263 [Auricularia delicata TFB-10046 SS5]	0.00738781	Inf	up
c105232.graph_c0	hypothetical protein AURDEDRAFT_112760 [Auricularia delicata TFB-10046 SS5]	0.00841342	Inf	up
c105238.graph_c0	lipid binding protein, putative [Ricinus communis]	0.000212404	5.06818	up
c105252.graph_c0	hypothetical protein CONPUDRAFT_135791 [Coniophora puteana RWD-64-598 SS2]	0.00837803	Inf	up
c105342.graph_c0	--	0.00303201	Inf	up
c105345.graph_c0	hypothetical protein AURDEDRAFT_110604 [Auricularia delicata TFB-10046 SS5]	0.000382146	Inf	up
c105373.graph_c0	PREDICTED: calcium-binding protein KIC-like [Musa acuminata subsp. malaccensis]	0.00480673	2.11946	up
c105380.graph_c0	hypothetical protein AURDEDRAFT_65516 [Auricularia delicata TFB-10046 SS5]	0.00891216	Inf	up
c105383.graph_c0	P450 mono-oxygenase [Zingiber zerumbet]	0.000525327	8.9189	up
c105390.graph_c0	--	0.0097451	7.52561	up
c105399.graph_c0	uv excision repair protein rad23 [Moniliophthora roreri MCA 2997]	0.00302595	9.2527	up
c105406.graph_c0	hypothetical protein HETIRDRAFT_452365 [Heterobasidion irregulare TC 32-1]	0.000529861	Inf	up
c105411.graph_c0	hypothetical protein AURDEDRAFT_133532 [Auricularia delicata TFB-10046 SS5]	0.00021787	Inf	up
c105415.graph_c0	hypothetical protein AURDEDRAFT_144952 [Auricularia delicata TFB-10046 SS5]	0.000493113	Inf	up
c105444.graph_c0	hypothetical protein PILCRDRAFT_819625 [Piloderma croceum F 1598]	0.00324379	Inf	up
c105476.graph_c0	hypothetical protein PILCRDRAFT_815795 [Piloderma croceum F 1598]	0.00596196	Inf	up
c105478.graph_c1	hypothetical protein M422DRAFT_777382 [Sphaerobolus stellatus SS14]	0.000156984	7.90763	up
c105514.graph_c0	hypothetical protein AURDEDRAFT_184628 [Auricularia delicata TFB-10046 SS5]	0.00827542	Inf	up
c105537.graph_c0	RNA-binding domain-containing protein [Auricularia delicata TFB-10046 SS5]	0.00576621	Inf	up
c105560.graph_c0	nuclear matrix protein NMP200 [Auricularia delicata TFB-10046 SS5]	0.00138483	Inf	up
c105585.graph_c0	hypothetical protein AURDEDRAFT_116082 [Auricularia delicata TFB-10046 SS5]	0.00175564	Inf	up
c105590.graph_c0	polysaccharide synthase Cps1p [Auricularia delicata TFB-10046 SS5]	0.00143969	10.333	up
c105686.graph_c0	--	0.0059619	Inf	up
c105687.graph_c0	hypothetical protein AURDEDRAFT_110862 [Auricularia delicata TFB-10046 SS5]	0.00513689	Inf	up
c105700.graph_c0	PREDICTED: cytochrome c-like [Sesamum indicum]	9.91907e-05	2.80992	up
c105729.graph_c0	Pkinase-domain-containing protein [Auricularia delicata TFB-10046 SS5]	0.0030384	Inf	up
c105745.graph_c0	B-cell receptor-associated 31-like protein [Auricularia delicata TFB-10046 SS5]	0.00837369	Inf	up
c105775.graph_c0	ATP synthase F1, beta subunit [Auricularia delicata TFB-10046 SS5]	0.001176	6.32257	up
c105811.graph_c0	60S ribosomal protein L3 [Auricularia delicata TFB-10046 SS5]	0.000446567	Inf	up
c105823.graph_c0	intradiol ring-cleavage dioxygenase [Auricularia delicata TFB-10046 SS5]	0.00447465	Inf	up
c105858.graph_c0	UBC-like protein [Auricularia delicata TFB-10046 SS5]	0.00411997	Inf	up
c105866.graph_c0	hypothetical protein AURDEDRAFT_180697 [Auricularia delicata TFB-10046 SS5]	0.00409518	Inf	up
c105921.graph_c0	hypothetical protein HYDPIDRAFT_116834 [Hydnomerulius pinastri MD-312]	0.000930479	Inf	up
c105963.graph_c0	NADH dehydrogenase subunit 2 [Triticum aestivum]	9.38162e-06	2.77961	up
c106002.graph_c0	retinol dehydrogenase [Auricularia delicata TFB-10046 SS5]	0.00343388	Inf	up
c106043.graph_c0	LuxS/MPP-like metallohydrolase [Gloeophyllum trabeum ATCC 11539]	1.03381e-06	Inf	up
c106046.graph_c0	P-loop containing nucleoside triphosphate hydrolase protein [Auricularia delicata TFB-10046 SS5]	0.0061524	Inf	up
c106054.graph_c0	hypothetical protein SERLA73DRAFT_86465 [Serpula lacrymans var. lacrymans S7.3]	0.00325831	Inf	up
c106055.graph_c0	hypothetical protein GLOTRDRAFT_31537 [Gloeophyllum trabeum ATCC 11539]	0.00721131	Inf	up
c106074.graph_c0	predicted protein [Fibroporia radiculosa]	0.00418724	Inf	up
c106108.graph_c0	hypothetical protein RSAG8_08713, partial [Rhizoctonia solani AG-8 WAC10335]	0.00570286	Inf	up
c106155.graph_c0	PREDICTED: ethylene-responsive transcription factor ERF039-like [Musa acuminata subsp. malaccensis]	0.000459389	4.05185	up
c106215.graph_c0	--	0.00202178	11.8132	up
c106236.graph_c0	--	0.00300494	10.248	up
c106249.graph_c0	V-type ATPase [Auricularia delicata TFB-10046 SS5]	0.000208965	Inf	up
c106260.graph_c1	NAD(P)-binding protein [Auricularia delicata TFB-10046 SS5]	0.0016135	Inf	up
c106318.graph_c0	P-loop containing nucleoside triphosphate hydrolase protein [Auricularia delicata TFB-10046 SS5]	0.00475772	Inf	up
c106334.graph_c0	hypothetical protein SERLADRAFT_458167 [Serpula lacrymans var. lacrymans S7.9]	0.000792578	Inf	up
c106336.graph_c0	BnaA09g52310D [Brassica napus]	0.00014293	6.71713	up
c106353.graph_c0	hypothetical protein SERLADRAFT_359463 [Serpula lacrymans var. lacrymans S7.9]	0.00153037	Inf	up
c106355.graph_c0	--	0.00197762	Inf	up
c106356.graph_c0	PREDICTED: ethylene-responsive transcription factor 2-like [Musa acuminata subsp. malaccensis]	0.000773327	3.45169	up
c106410.graph_c0	hypothetical protein AURDEDRAFT_117150 [Auricularia delicata TFB-10046 SS5]	0.00527632	Inf	up
c106416.graph_c0	exocyst complex component sec6 [Auricularia delicata TFB-10046 SS5]	0.00623374	Inf	up
c106423.graph_c0	hypothetical protein BN14_01674 [Rhizoctonia solani AG-1 IB]	7.21788e-05	Inf	up
c106492.graph_c0	WD40 repeat-like protein [Auricularia delicata TFB-10046 SS5]	0.000216396	Inf	up
c106507.graph_c0	hypothetical protein AURDEDRAFT_111802 [Auricularia delicata TFB-10046 SS5]	0.00548099	Inf	up
c106542.graph_c0	--	0.000609313	7.83864	up
c106563.graph_c0	hypothetical protein AURDEDRAFT_110780 [Auricularia delicata TFB-10046 SS5]	0.000568723	Inf	up
c106649.graph_c0	hypothetical protein AURDEDRAFT_133839 [Auricularia delicata TFB-10046 SS5]	0.000232786	Inf	up
c106653.graph_c0	hypothetical protein PILCRDRAFT_823943 [Piloderma croceum F 1598]	0.00949402	Inf	up
c106657.graph_c0	PREDICTED: probable ADP-ribosylation factor GTPase-activating protein AGD5 isoform X2 [Musa acuminata subsp. malaccensis]	0.00527314	5.61376	up
c106692.graph_c0	--	0.000757527	5.46651	up
c106709.graph_c0	--	0.00653259	5.11916	up
c106718.graph_c0	PH domain-like protein, partial [Auricularia delicata TFB-10046 SS5]	0.00570286	Inf	up
c106719.graph_c0	hypothetical protein AURDEDRAFT_109569 [Auricularia delicata TFB-10046 SS5]	1.26305e-05	Inf	up
c106733.graph_c0	t-complex protein 1 beta subunit (tcp-1-beta) [Auricularia delicata TFB-10046 SS5]	0.000480368	Inf	up
c106751.graph_c0	hypothetical protein M422DRAFT_60228 [Sphaerobolus stellatus SS14]	0.00859156	Inf	up
c106768.graph_c0	hypothetical protein AURDEDRAFT_180194 [Auricularia delicata TFB-10046 SS5]	0.00190856	Inf	up
c106773.graph_c0	arginine biosynthesis protein [Fomitopsis pinicola FP-58527 SS1]	0.00438631	Inf	up
c106793.graph_c0	hypothetical protein AURDEDRAFT_111427 [Auricularia delicata TFB-10046 SS5]	0.00616366	Inf	up
c106795.graph_c0	Formate/nitrite transporter [Auricularia delicata TFB-10046 SS5]	0.00796252	Inf	up
c106848.graph_c0	--	0.00126308	Inf	up
c106891.graph_c0	hypothetical protein CERSUDRAFT_118058 [Ceriporiopsis subvermispora B]	0.000265143	Inf	up
c106980.graph_c0	hypothetical protein (mitochondrion) [Capsicum annuum]	0.00289562	3.02796	up
c106987.graph_c0	hypothetical protein BOTBODRAFT_152205 [Botryobasidium botryosum FD-172 SS1]	0.00777339	Inf	up
c106989.graph_c0	hypothetical protein M422DRAFT_26224 [Sphaerobolus stellatus SS14]	0.00119218	Inf	up
c107002.graph_c0	--	0.000182894	Inf	up
c107004.graph_c0	DnaJ-domain-containing protein [Trametes versicolor FP-101664 SS1]	0.00118854	9.80633	up
c107010.graph_c0	hypothetical protein AURDEDRAFT_188197 [Auricularia delicata TFB-10046 SS5]	0.00262588	Inf	up
c107025.graph_c0	TPA: inorganic phosphate transporter 3 [Zea mays]	0.00811914	4.79599	up
c107030.graph_c0	--	0.000851862	5.48344	up
c107043.graph_c0	hypothetical protein AURDEDRAFT_111618 [Auricularia delicata TFB-10046 SS5]	0.00453755	Inf	up
c107085.graph_c1	hypothetical protein PILCRDRAFT_827613 [Piloderma croceum F 1598]	0.000621997	Inf	up
c107154.graph_c0	--	0.000283084	Inf	up
c107165.graph_c0	EF-hand [Fomitiporia mediterranea MF3/22]	0.00373575	Inf	up
c107170.graph_c0	DUF500-domain-containing protein [Auricularia delicata TFB-10046 SS5]	0.0018243	Inf	up
c107189.graph_c0	N2,N2-dimethylguanosine tRNA methyltransferase [Auricularia delicata TFB-10046 SS5]	0.000123542	Inf	up
c107192.graph_c0	hypothetical protein AURDEDRAFT_187649 [Auricularia delicata TFB-10046 SS5]	0.00990798	Inf	up
c107210.graph_c0	uncharacterized protein LOC100217313 [Zea mays]	2.94544e-10	9.20669	up
c107211.graph_c0	hypothetical protein AURDEDRAFT_111267 [Auricularia delicata TFB-10046 SS5]	0.00297389	Inf	up
c107240.graph_c0	hypothetical protein PLICRDRAFT_29257 [Plicaturopsis crispa FD-325 SS-3]	0.00168504	Inf	up
c107260.graph_c0	glycoside hydrolase [Auricularia delicata TFB-10046 SS5]	3.75158e-14	Inf	up
c107290.graph_c0	DnaJ-domain-containing protein [Stereum hirsutum FP-91666 SS1]	0.00661288	Inf	up
c107294.graph_c0	--	0.00933083	Inf	up
c107328.graph_c0	phosphoglycerate mutase-like protein [Auricularia delicata TFB-10046 SS5]	0.000786486	Inf	up
c107335.graph_c0	PREDICTED: 1-aminocyclopropane-1-carboxylate oxidase-like [Musa acuminata subsp. malaccensis]	0.00353562	6.68611	up
c107338.graph_c0	hypothetical protein AURDEDRAFT_109791 [Auricularia delicata TFB-10046 SS5]	0.000541041	Inf	up
c107376.graph_c0	--	0.00456832	Inf	up
c107412.graph_c1	small GTPase family Rab protein [Rhizoctonia solani AG-3 Rhs1AP]	0.00325179	8.27952	up
c107421.graph_c0	zinc knuckle domain protein [Moniliophthora roreri MCA 2997]	0.000752219	Inf	up
c107445.graph_c0	PREDICTED: ocs element-binding factor 1-like [Musa acuminata subsp. malaccensis]	4.04106e-07	5.32784	up
c107454.graph_c0	--	0.00610625	Inf	up
c107459.graph_c0	Arf GTPase activating protein [Auricularia delicata TFB-10046 SS5]	0.00073226	Inf	up
c107465.graph_c0	CPS1 protein [Coprinopsis cinerea okayama7#130]	0.000476704	Inf	up
c107493.graph_c0	trna (cytosine-5-)-methyltransferase [Moniliophthora roreri MCA 2997]	0.0044202	Inf	up
c107509.graph_c0	histone 3 [Auricularia delicata TFB-10046 SS5]	8.66002e-05	Inf	up
c107510.graph_c0	succinate dehydrogenase iron-sulfur subunit [Auricularia delicata TFB-10046 SS5]	0.00284914	Inf	up
c107538.graph_c0	ATP synthase subunit 5 [Auricularia delicata TFB-10046 SS5]	2.65705e-05	Inf	up
c107541.graph_c0	hypothetical protein AURDEDRAFT_112178 [Auricularia delicata TFB-10046 SS5]	3.98761e-05	Inf	up
c107566.graph_c0	hypothetical protein FOMPIDRAFT_1025390 [Fomitopsis pinicola FP-58527 SS1]	0.000292821	8.483	up
c107582.graph_c0	heat shock protein 70 [Auricularia delicata TFB-10046 SS5]	1.5711e-05	10.1017	up
c107583.graph_c0	hypothetical protein JAAARDRAFT_29238 [Jaapia argillacea MUCL 33604]	8.25397e-05	Inf	up
c107598.graph_c0	PREDICTED: uncharacterized protein LOC103979652 [Musa acuminata subsp. malaccensis]	0.00066671	5.9837	up
c107600.graph_c0	hypothetical protein AURDEDRAFT_110913 [Auricularia delicata TFB-10046 SS5]	0.00444443	Inf	up
c107647.graph_c0	DUF543-domain-containing protein [Auricularia delicata TFB-10046 SS5]	0.00808725	Inf	up
c107679.graph_c0	PRTase-like protein [Auricularia delicata TFB-10046 SS5]	0.00437276	Inf	up
c107689.graph_c0	hypothetical protein AURDEDRAFT_113093 [Auricularia delicata TFB-10046 SS5]	0.00264321	Inf	up
c107698.graph_c0	hypothetical protein AURDEDRAFT_117332 [Auricularia delicata TFB-10046 SS5]	0.0037765	Inf	up
c107701.graph_c0	hypothetical protein AURDEDRAFT_149894 [Auricularia delicata TFB-10046 SS5]	0.0014814	Inf	up
c107707.graph_c0	protein phosphatase 2A regulatory subunit PR55 [Auricularia delicata TFB-10046 SS5]	0.00310006	Inf	up
c107734.graph_c0	hypothetical protein CERSUDRAFT_48049 [Ceriporiopsis subvermispora B]	0.00174244	Inf	up
c107745.graph_c0	hypothetical protein AURDEDRAFT_110838 [Auricularia delicata TFB-10046 SS5]	0.00912692	Inf	up
c107765.graph_c0	microsomal glutathione S-transferase 3 [Auricularia delicata TFB-10046 SS5]	0.000426384	Inf	up
c107767.graph_c0	hypothetical protein AURDEDRAFT_113216 [Auricularia delicata TFB-10046 SS5]	0.00771543	Inf	up
c107782.graph_c0	PREDICTED: ferredoxin, root R-B2-like [Musa acuminata subsp. malaccensis]	4.01784e-05	2.03068	up
c107784.graph_c0	ARM repeat-containing protein [Auricularia delicata TFB-10046 SS5]	0.00623995	Inf	up
c107789.graph_c0	histone acetyltransferase type B catalytic subunit [Auricularia delicata TFB-10046 SS5]	0.00870285	Inf	up
c107803.graph_c0	hypothetical protein BN946_scf185043.g102 [Trametes cinnabarina]	0.00344498	Inf	up
c107830.graph_c0	hypothetical protein AURDEDRAFT_86187 [Auricularia delicata TFB-10046 SS5]	0.00339778	Inf	up
c107832.graph_c0	hypothetical protein GALMADRAFT_1116183 [Galerina marginata CBS 339.88]	0.00584711	Inf	up
c107834.graph_c0	hypothetical protein M408DRAFT_328803 [Serendipita vermifera MAFF 305830]	0.00019547	8.94773	up
c107835.graph_c0	hypothetical protein BN946_scf185006.g5 [Trametes cinnabarina]	0.00042658	Inf	up
c107862.graph_c0	--	0.00748693	Inf	up
c107920.graph_c0	hypothetical protein AURDEDRAFT_145485 [Auricularia delicata TFB-10046 SS5]	9.27828e-05	Inf	up
c107941.graph_c0	hypothetical protein AURDEDRAFT_110099 [Auricularia delicata TFB-10046 SS5]	0.00013865	Inf	up
c107965.graph_c0	26S proteasome subunit P45 [Auricularia delicata TFB-10046 SS5]	0.000160186	Inf	up
c107968.graph_c0	hypothetical protein M422DRAFT_203284 [Sphaerobolus stellatus SS14]	0.00107494	9.55083	up
c107974.graph_c0	predicted protein [Fibroporia radiculosa]	0.0073294	Inf	up
c107980.graph_c0	hypothetical protein FOMPIDRAFT_1036128 [Fomitopsis pinicola FP-58527 SS1]	0.00186341	Inf	up
c108033.graph_c0	hypothetical protein AURDEDRAFT_180722 [Auricularia delicata TFB-10046 SS5]	0.00286822	Inf	up
c108120.graph_c0	--	0.000755964	Inf	up
c108134.graph_c0	hypothetical protein HETIRDRAFT_308558 [Heterobasidion irregulare TC 32-1]	0.00286639	Inf	up
c108161.graph_c0	hypothetical protein AURDEDRAFT_110629 [Auricularia delicata TFB-10046 SS5]	0.000798094	Inf	up
c108197.graph_c0	eukaryotic translation initiation factor 1A [Postia placenta Mad-698-R]	5.11673e-07	Inf	up
c108198.graph_c1	--	0.000867071	Inf	up
c108230.graph_c0	--	0.00349904	Inf	up
c108230.graph_c1	hypothetical protein AURDEDRAFT_111750 [Auricularia delicata TFB-10046 SS5]	0.000262223	10.5648	up
c108265.graph_c0	Ca-transporting ATPase [Auricularia delicata TFB-10046 SS5]	0.00051057	10.3505	up
c108268.graph_c0	hypothetical protein AURDEDRAFT_109522 [Auricularia delicata TFB-10046 SS5]	0.00051332	Inf	up
c108277.graph_c0	hypothetical protein GALMADRAFT_260122 [Galerina marginata CBS 339.88]	0.00654524	Inf	up
c108279.graph_c0	hypothetical protein PILCRDRAFT_94746 [Piloderma croceum F 1598]	0.00245276	Inf	up
c108302.graph_c0	BOP1NT-domain-containing protein [Auricularia delicata TFB-10046 SS5]	0.00839002	6.92528	up
c108311.graph_c0	CDF-like metal transporter [Auricularia delicata TFB-10046 SS5]	0.000606466	Inf	up
c108315.graph_c0	Metallo-dependent phosphatase [Trametes versicolor FP-101664 SS1]	0.00347482	Inf	up
c108338.graph_c0	hypothetical protein SERLADRAFT_474483 [Serpula lacrymans var. lacrymans S7.9]	0.00344711	Inf	up
c108385.graph_c0	hypothetical protein PHACADRAFT_247752 [Phanerochaete carnosa HHB-10118-sp]	0.00107838	Inf	up
c108416.graph_c0	--	0.00289164	9.13778	up
c108450.graph_c0	--	0.00506858	Inf	up
c108494.graph_c0	PREDICTED: probable 4-coumarate--CoA ligase 3 [Musa acuminata subsp. malaccensis]	3.40901e-05	4.67998	up
c108516.graph_c0	--	0.00252905	6.53404	up
c108522.graph_c0	PREDICTED: cell number regulator 1-like [Musa acuminata subsp. malaccensis]	0.00568143	6.54279	up
c108525.graph_c0	hypothetical protein PILCRDRAFT_817338 [Piloderma croceum F 1598]	0.00827525	Inf	up
c108538.graph_c0	hypothetical protein AURDEDRAFT_115371 [Auricularia delicata TFB-10046 SS5]	0.00976185	Inf	up
c108571.graph_c0	hypothetical protein HETIRDRAFT_478853 [Heterobasidion irregulare TC 32-1]	0.000844119	Inf	up
c108575.graph_c0	hypothetical protein AURDEDRAFT_111458 [Auricularia delicata TFB-10046 SS5]	0.000401581	Inf	up
c108612.graph_c0	Isy1-like splicing factor [Auricularia delicata TFB-10046 SS5]	0.00844007	8.03728	up
c108617.graph_c0	--	0.00897138	Inf	up
c108621.graph_c0	PREDICTED: uncharacterized protein LOC103986938 [Musa acuminata subsp. malaccensis]	6.4959e-05	3.04782	up
c108656.graph_c1	V0/A0 complex, 116-kDa subunit of ATPase [Auricularia delicata TFB-10046 SS5]	0.00760579	Inf	up
c108687.graph_c0	--	0.00641695	Inf	up
c108689.graph_c0	hypothetical protein BOTBODRAFT_30520 [Botryobasidium botryosum FD-172 SS1]	0.000678637	Inf	up
c108691.graph_c0	Sec7-domain-containing protein [Auricularia delicata TFB-10046 SS5]	0.00320538	Inf	up
c108693.graph_c0	hypothetical protein AURDEDRAFT_142434 [Auricularia delicata TFB-10046 SS5]	0.000822821	Inf	up
c108708.graph_c0	multidrug resistance protein 1 [Auricularia delicata TFB-10046 SS5]	0.00468265	Inf	up
c108717.graph_c0	NADH-quinone oxidoreductase [Auricularia delicata TFB-10046 SS5]	0.00085243	9.03019	up
c108741.graph_c0	cytochrome b5 [Auricularia delicata TFB-10046 SS5]	0.00562067	Inf	up
c108755.graph_c0	Pkinase-domain-containing protein [Auricularia delicata TFB-10046 SS5]	0.000106038	8.12333	up
c108786.graph_c0	Gpr1 family protein [Auricularia delicata TFB-10046 SS5]	0.00424592	10.0539	up
c108793.graph_c0	hypothetical protein AURDEDRAFT_109758 [Auricularia delicata TFB-10046 SS5]	0.00247288	Inf	up
c108818.graph_c0	--	0.00355379	Inf	up
c108824.graph_c0	hypothetical protein AURDEDRAFT_109579 [Auricularia delicata TFB-10046 SS5]	0.00249613	Inf	up
c108884.graph_c0	PREDICTED: grpE protein homolog, mitochondrial-like isoform X1 [Elaeis guineensis]	0.000195762	7.26418	up
c108886.graph_c0	hypothetical protein M422DRAFT_784410 [Sphaerobolus stellatus SS14]	0.00162827	Inf	up
c108895.graph_c0	hypothetical protein AURDEDRAFT_63627 [Auricularia delicata TFB-10046 SS5]	0.00444162	Inf	up
c108932.graph_c0	LIM-domain-containing protein [Auricularia delicata TFB-10046 SS5]	0.00374206	Inf	up
c108976.graph_c0	translocase of outer mitochondrial membrane complex, subunit TOM40 [Heterobasidion irregulare TC 32-1]	0.00468487	Inf	up
c108989.graph_c0	vesicle-associated membrane protein [Auricularia delicata TFB-10046 SS5]	0.00617463	Inf	up
c109037.graph_c0	Pkinase-domain-containing protein [Auricularia delicata TFB-10046 SS5]	0.00214337	Inf	up
c109047.graph_c0	lysyl-tRNA synthetase [Auricularia delicata TFB-10046 SS5]	0.000719876	Inf	up
c109069.graph_c0	hypothetical protein AURDEDRAFT_109772 [Auricularia delicata TFB-10046 SS5]	0.000554182	Inf	up
c109077.graph_c0	RIO1-domain-containing protein [Auricularia delicata TFB-10046 SS5]	0.00703156	7.82048	up
c109122.graph_c0	26S proteasome subunit P45 [Auricularia delicata TFB-10046 SS5]	0.00180763	Inf	up
c109136.graph_c0	hypothetical protein AG1IA_02207 [Rhizoctonia solani AG-1 IA]	2.46143e-05	Inf	up
c109155.graph_c0	Isochorismatase hydrolase [Auricularia delicata TFB-10046 SS5]	0.00570286	Inf	up
c109168.graph_c0	hypothetical protein AURDEDRAFT_181262 [Auricularia delicata TFB-10046 SS5]	0.0002987	Inf	up
c109223.graph_c0	hypothetical protein AURDEDRAFT_91427 [Auricularia delicata TFB-10046 SS5]	0.00641695	Inf	up
c109232.graph_c0	hypothetical protein AURDEDRAFT_185881 [Auricularia delicata TFB-10046 SS5]	0.00332694	Inf	up
c109234.graph_c0	hypothetical protein AURDEDRAFT_113287 [Auricularia delicata TFB-10046 SS5]	0.00437974	Inf	up
c109267.graph_c0	hypothetical protein AURDEDRAFT_113324 [Auricularia delicata TFB-10046 SS5]	0.000200014	Inf	up
c109344.graph_c0	hypothetical protein AURDEDRAFT_80006 [Auricularia delicata TFB-10046 SS5]	0.000739342	Inf	up
c109350.graph_c0	hypothetical protein AURDEDRAFT_185550 [Auricularia delicata TFB-10046 SS5]	0.00385543	Inf	up
c109358.graph_c1	hypothetical protein PUNSTDRAFT_97244 [Punctularia strigosozonata HHB-11173 SS5]	0.00297046	11.4032	up
c109369.graph_c0	--	0.00429104	Inf	up
c109400.graph_c0	kinase-like protein [Auricularia delicata TFB-10046 SS5]	0.000320162	Inf	up
c109423.graph_c0	--	0.00117735	6.77085	up
c109446.graph_c0	hypothetical protein RSOLAG1IB_08803 [Rhizoctonia solani AG-1 IB]	0.000197434	Inf	up
c109484.graph_c0	--	2.93964e-05	Inf	up
c109485.graph_c0	Creatinase/aminopeptidase [Auricularia delicata TFB-10046 SS5]	0.00251448	Inf	up
c109497.graph_c0	hypothetical protein CY34DRAFT_78953 [Suillus luteus UH-Slu-Lm8-n1]	0.00632131	Inf	up
c109517.graph_c1	type 2A phosphatase activator TIP41 [Auricularia delicata TFB-10046 SS5]	0.00305674	Inf	up
c109567.graph_c0	--	0.00585585	4.61998	up
c109611.graph_c0	t-SNARE [Auricularia delicata TFB-10046 SS5]	0.00576621	Inf	up
c109669.graph_c0	hypothetical protein AURDEDRAFT_142703 [Auricularia delicata TFB-10046 SS5]	0.000549288	Inf	up
c109697.graph_c0	hypothetical protein AURDEDRAFT_112966 [Auricularia delicata TFB-10046 SS5]	0.00996279	Inf	up
c109722.graph_c0	Metallo-hydrolase/oxidoreductase [Auricularia delicata TFB-10046 SS5]	0.0073876	Inf	up
c109750.graph_c0	--	0.00586305	6.92129	up
c109819.graph_c0	PREDICTED: thioredoxin H1 [Elaeis guineensis]	2.13527e-10	2.72462	up
c109889.graph_c0	hypothetical protein AURDEDRAFT_111872, partial [Auricularia delicata TFB-10046 SS5]	0.00480396	Inf	up
c109904.graph_c0	hypothetical protein PLICRDRAFT_34216 [Plicaturopsis crispa FD-325 SS-3]	0.00264312	Inf	up
c109932.graph_c0	hypothetical protein AURDEDRAFT_110484 [Auricularia delicata TFB-10046 SS5]	0.000150093	8.07046	up
c109937.graph_c0	--	0.00255049	7.05247	up
c109984.graph_c0	hypothetical protein FOMPIDRAFT_50029 [Fomitopsis pinicola FP-58527 SS1]	0.0035688	Inf	up
c109992.graph_c0	hypothetical protein AURDEDRAFT_142400 [Auricularia delicata TFB-10046 SS5]	0.00573819	Inf	up
c110000.graph_c0	glyoxal oxidase [Auricularia delicata TFB-10046 SS5]	0.00520978	Inf	up
c110003.graph_c0	EF-hand [Auricularia delicata TFB-10046 SS5]	2.10244e-05	Inf	up
c110033.graph_c1	PREDICTED: MATE efflux family protein 5-like [Musa acuminata subsp. malaccensis]	1.13234e-07	2.21452	up
c110056.graph_c0	WD40 repeat-like protein [Auricularia delicata TFB-10046 SS5]	0.00603707	Inf	up
c110093.graph_c0	hypothetical protein AURDEDRAFT_108565 [Auricularia delicata TFB-10046 SS5]	0.000962007	Inf	up
c110126.graph_c0	--	0.00738781	Inf	up
c110128.graph_c0	hypothetical protein PILCRDRAFT_823142 [Piloderma croceum F 1598]	0.00746679	Inf	up
c110133.graph_c0	--	0.000879491	Inf	up
c110135.graph_c0	--	0.00610626	Inf	up
c110160.graph_c0	acyltransferase ChoActase/COT/CPT [Auricularia delicata TFB-10046 SS5]	0.00261541	Inf	up
c110183.graph_c0	hypothetical protein PILCRDRAFT_827546 [Piloderma croceum F 1598]	0.00328906	Inf	up
c110192.graph_c0	WD40 repeat-like protein [Auricularia delicata TFB-10046 SS5]	0.00269037	Inf	up
c110206.graph_c0	DNA helicase, TBP-interacting protein [Laccaria bicolor S238N-H82]	0.000292484	Inf	up
c110217.graph_c0	actin-like ATPase domain-containing protein [Auricularia delicata TFB-10046 SS5]	0.000346415	Inf	up
c110233.graph_c0	hypothetical protein AURDEDRAFT_115486 [Auricularia delicata TFB-10046 SS5]	0.00386773	Inf	up
c110251.graph_c0	hypothetical protein PUNSTDRAFT_94862 [Punctularia strigosozonata HHB-11173 SS5]	0.00171373	Inf	up
c110280.graph_c0	PREDICTED: uncharacterized protein LOC103985469 isoform X1 [Musa acuminata subsp. malaccensis]	0.00339778	4.00499	up
c110286.graph_c0	--	3.43395e-05	3.6587	up
c110316.graph_c0	hypothetical protein AURDEDRAFT_132251 [Auricularia delicata TFB-10046 SS5]	0.00964572	Inf	up
c110339.graph_c0	hypothetical protein AURDEDRAFT_163313 [Auricularia delicata TFB-10046 SS5]	0.00117023	Inf	up
c110367.graph_c0	hypothetical protein BATDEDRAFT_88139 [Batrachochytrium dendrobatidis JAM81]	2.13527e-10	Inf	up
c110386.graph_c0	SET domain-containing protein [Auricularia delicata TFB-10046 SS5]	0.00511181	6.87759	up
c110391.graph_c0	hypothetical protein M413DRAFT_24028 [Hebeloma cylindrosporum h7]	0.000224266	Inf	up
c110430.graph_c0	hypothetical protein AURDEDRAFT_110670 [Auricularia delicata TFB-10046 SS5]	0.00727625	Inf	up
c110453.graph_c0	peptidase 1 [Auricularia delicata TFB-10046 SS5]	0.00554535	Inf	up
c110456.graph_c0	--	0.00090848	7.61551	up
c110465.graph_c0	regulator of G protein signaling [Auricularia delicata TFB-10046 SS5]	0.00927272	Inf	up
c110489.graph_c0	hypothetical protein AURDEDRAFT_115486 [Auricularia delicata TFB-10046 SS5]	0.000692824	Inf	up
c110499.graph_c0	coatomer beta&apos; subunit [Trametes versicolor FP-101664 SS1]	0.000566915	Inf	up
c110503.graph_c0	--	0.00179166	2.33658	up
c110507.graph_c0	hypothetical protein AURDEDRAFT_96953 [Auricularia delicata TFB-10046 SS5]	0.00311863	Inf	up
c110508.graph_c0	hypothetical protein PLEOSDRAFT_153154 [Pleurotus ostreatus PC15]	0.00873328	Inf	up
c110516.graph_c1	PREDICTED: poly [ADP-ribose] polymerase 2 isoform X2 [Musa acuminata subsp. malaccensis]	3.36433e-38	4.98455	up
c110520.graph_c0	hypothetical protein FOMPIDRAFT_1029428 [Fomitopsis pinicola FP-58527 SS1]	0.000150872	Inf	up
c110532.graph_c0	hypothetical protein AURDEDRAFT_180661 [Auricularia delicata TFB-10046 SS5]	0.00431779	Inf	up
c110596.graph_c0	--	7.44758e-10	8.59662	up
c110599.graph_c0	hypothetical protein AURDEDRAFT_101282 [Auricularia delicata TFB-10046 SS5]	0.00985976	Inf	up
c110641.graph_c0	PREDICTED: probable uridine nucleosidase 2 [Musa acuminata subsp. malaccensis]	0.00646087	2.82436	up
c110651.graph_c0	hypothetical protein AURDEDRAFT_181106 [Auricularia delicata TFB-10046 SS5]	0.00152836	7.56715	up
c110663.graph_c0	PLP-dependent transferase [Auricularia delicata TFB-10046 SS5]	0.00168467	Inf	up
c110664.graph_c0	cytochrome P450 [Auricularia delicata TFB-10046 SS5]	0.000476704	Inf	up
c110666.graph_c0	40S ribosomal protein S20 [Auricularia delicata TFB-10046 SS5]	0.00193489	Inf	up
c110674.graph_c0	ribosomal protein S7 [Auricularia delicata TFB-10046 SS5]	0.00342807	Inf	up
c110696.graph_c0	hypothetical protein PILCRDRAFT_817575 [Piloderma croceum F 1598]	0.000900998	Inf	up
c110697.graph_c0	hypothetical protein AURDEDRAFT_134742 [Auricularia delicata TFB-10046 SS5]	0.00791433	Inf	up
c110704.graph_c0	TRAPP I complex [Auricularia delicata TFB-10046 SS5]	0.00554331	Inf	up
c110710.graph_c0	predicted protein [Fibroporia radiculosa]	0.00496989	Inf	up
c110720.graph_c0	hypothetical protein PILCRDRAFT_809813 [Piloderma croceum F 1598]	0.00995659	Inf	up
c110731.graph_c0	hypothetical protein BN946_scf184941.g21 [Trametes cinnabarina]	0.000143677	Inf	up
c110740.graph_c0	hypothetical protein AURDEDRAFT_138575 [Auricularia delicata TFB-10046 SS5]	0.000889581	Inf	up
c110744.graph_c0	predicted protein [Fibroporia radiculosa]	0.0035274	Inf	up
c110745.graph_c0	ATPase, V1 complex, subunit C [Auricularia delicata TFB-10046 SS5]	0.000152971	Inf	up
c110764.graph_c0	PREDICTED: putative glucose-6-phosphate 1-epimerase, partial [Pyrus x bretschneideri]	0.00467279	2.54025	up
c110771.graph_c0	hypothetical protein GLOTRDRAFT_135219 [Gloeophyllum trabeum ATCC 11539]	0.00197609	Inf	up
c110780.graph_c0	hypothetical protein AURDEDRAFT_109561 [Auricularia delicata TFB-10046 SS5]	0.00883254	Inf	up
c110788.graph_c0	--	0.000166538	Inf	up
c110822.graph_c0	Clavaminate synthase-like protein [Auricularia delicata TFB-10046 SS5]	0.00204588	Inf	up
c110831.graph_c0	S-adenosylmethionine decarboxylase [Auricularia delicata TFB-10046 SS5]	0.00456213	Inf	up
c110847.graph_c1	UDP-galactose transporter [Auricularia delicata TFB-10046 SS5]	0.00585548	Inf	up
c110867.graph_c0	PREDICTED: uncharacterized protein LOC103989584 [Musa acuminata subsp. malaccensis]	5.97689e-05	4.71151	up
c110879.graph_c0	hypothetical protein AURDEDRAFT_114137 [Auricularia delicata TFB-10046 SS5]	0.00779156	Inf	up
c110917.graph_c0	PREDICTED: selenoprotein K-like [Elaeis guineensis]	0.00409157	1.52019	up
c110923.graph_c0	hypothetical protein BOTBODRAFT_70572 [Botryobasidium botryosum FD-172 SS1]	0.000991871	Inf	up
c110925.graph_c0	--	0.000715842	5.5825	up
c110953.graph_c0	hypothetical protein CY34DRAFT_73390 [Suillus luteus UH-Slu-Lm8-n1]	0.00820842	Inf	up
c110954.graph_c0	hypothetical protein AURDEDRAFT_110664 [Auricularia delicata TFB-10046 SS5]	0.000637203	10.4014	up
c110976.graph_c0	PREDICTED: uncharacterized protein LOC103996779 [Musa acuminata subsp. malaccensis]	0.00122368	5.00541	up
c110995.graph_c0	heme-thiolate peroxidase [Auricularia delicata TFB-10046 SS5]	0.000276638	Inf	up
c111003.graph_c0	hypothetical protein GLOTRDRAFT_81826 [Gloeophyllum trabeum ATCC 11539]	0.00582624	Inf	up
c111006.graph_c0	--	0.000559431	Inf	up
c111022.graph_c0	PREDICTED: DNA-binding protein MNB1B [Musa acuminata subsp. malaccensis]	0.00059266	2.21247	up
c111035.graph_c0	--	0.00591045	5.06407	up
c111060.graph_c0	PREDICTED: uncharacterized protein LOC103984321 [Musa acuminata subsp. malaccensis]	0.000606269	6.18065	up
c111063.graph_c0	hypothetical protein PHACADRAFT_144873 [Phanerochaete carnosa HHB-10118-sp]	0.00434236	Inf	up
c111064.graph_c0	hypothetical protein AURDEDRAFT_110965 [Auricularia delicata TFB-10046 SS5]	0.000704876	Inf	up
c111085.graph_c0	hypothetical protein PLICRDRAFT_36080 [Plicaturopsis crispa FD-325 SS-3]	0.00035331	Inf	up
c111086.graph_c0	hypothetical protein AURDEDRAFT_112975 [Auricularia delicata TFB-10046 SS5]	2.31012e-05	Inf	up
c111087.graph_c0	hypothetical protein AURDEDRAFT_111834 [Auricularia delicata TFB-10046 SS5]	0.00304681	Inf	up
c111096.graph_c0	PREDICTED: SPX domain-containing protein 3-like isoform X2 [Musa acuminata subsp. malaccensis]	0.00104282	6.56477	up
c111118.graph_c0	hypothetical protein AURDEDRAFT_114115 [Auricularia delicata TFB-10046 SS5]	3.50625e-05	Inf	up
c111118.graph_c1	hypothetical protein AURDEDRAFT_174393 [Auricularia delicata TFB-10046 SS5]	0.0034994	Inf	up
c111138.graph_c0	hypothetical protein AURDEDRAFT_113240 [Auricularia delicata TFB-10046 SS5]	0.000678637	Inf	up
c111183.graph_c0	hypothetical protein AURDEDRAFT_175366 [Auricularia delicata TFB-10046 SS5]	0.00720948	Inf	up
c111192.graph_c0	--	0.00346364	3.13017	up
c111203.graph_c0	--	6.81948e-08	5.83877	up
c111211.graph_c0	hypothetical protein AURDEDRAFT_115328 [Auricularia delicata TFB-10046 SS5]	0.000663105	Inf	up
c111245.graph_c0	GTP-binding nuclear protein [Auricularia delicata TFB-10046 SS5]	4.06179e-07	Inf	up
c111248.graph_c0	hypothetical protein M378DRAFT_198176 [Amanita muscaria Koide BX008]	0.005249	Inf	up
c111269.graph_c0	hypothetical protein AURDEDRAFT_109874 [Auricularia delicata TFB-10046 SS5]	0.00166008	Inf	up
c111270.graph_c0	hypothetical protein GLOTRDRAFT_124556 [Gloeophyllum trabeum ATCC 11539]	0.00240368	Inf	up
c111277.graph_c0	hypothetical protein AURDEDRAFT_115037 [Auricularia delicata TFB-10046 SS5]	0.009306	Inf	up
c111299.graph_c0	protein prenylyltransferase, partial [Auricularia delicata TFB-10046 SS5]	3.76641e-05	Inf	up
c111312.graph_c0	NdufS7, NADH:ubiquinone oxidoreductase 20 kd subunit [Serpula lacrymans var. lacrymans S7.9]	0.000606466	Inf	up
c111325.graph_c0	hypothetical protein AURDEDRAFT_111938 [Auricularia delicata TFB-10046 SS5]	0.00337383	Inf	up
c111336.graph_c0	hexokinase [Auricularia delicata TFB-10046 SS5]	0.00861918	Inf	up
c111392.graph_c1	PREDICTED: NAC domain-containing protein 100-like [Musa acuminata subsp. malaccensis]	0.00459604	3.33012	up
c111393.graph_c0	GroES-like protein [Auricularia delicata TFB-10046 SS5]	0.00443339	Inf	up
c111395.graph_c0	voltage-gated potassium channel subunit beta-2 [Auricularia delicata TFB-10046 SS5]	0.00249613	Inf	up
c111395.graph_c1	voltage-gated potassium channel subunit beta-2 [Auricularia delicata TFB-10046 SS5]	0.00928483	Inf	up
c111416.graph_c0	putative linoleate diol synthase [Auricularia delicata TFB-10046 SS5]	0.0021694	Inf	up
c111440.graph_c0	hypothetical protein AURDEDRAFT_117413 [Auricularia delicata TFB-10046 SS5]	0.00101779	Inf	up
c111463.graph_c0	yippee-like protein [Auricularia delicata TFB-10046 SS5]	0.00750132	Inf	up
c111477.graph_c0	hypothetical protein AURDEDRAFT_188848 [Auricularia delicata TFB-10046 SS5]	0.00127144	Inf	up
c111481.graph_c0	hypothetical protein AURDEDRAFT_110380 [Auricularia delicata TFB-10046 SS5]	0.00517561	Inf	up
c111489.graph_c0	vacuolar invertase [Musa acuminata AAA Group]	0.000158516	6.15363	up
c111500.graph_c0	PREDICTED: probable beta-1,4-xylosyltransferase IRX9H [Musa acuminata subsp. malaccensis]	0.00106857	3.86257	up
c111545.graph_c0	hypothetical protein AURDEDRAFT_112506 [Auricularia delicata TFB-10046 SS5]	0.00300494	Inf	up
c111562.graph_c0	--	0.000176326	7.26538	up
c111613.graph_c0	D-lactaldehyde dehydrogenase [Auricularia delicata TFB-10046 SS5]	0.000475734	Inf	up
c111620.graph_c0	hypothetical protein TRAVEDRAFT_157366 [Trametes versicolor FP-101664 SS1]	0.00933083	Inf	up
c111636.graph_c0	--	0.000274247	Inf	up
c111677.graph_c0	hypothetical protein AURDEDRAFT_174471 [Auricularia delicata TFB-10046 SS5]	0.00883254	Inf	up
c111701.graph_c0	DHH phosphoesterase [Auricularia delicata TFB-10046 SS5]	0.00328909	Inf	up
c111710.graph_c0	hypothetical protein PUNSTDRAFT_138214 [Punctularia strigosozonata HHB-11173 SS5]	0.0023851	Inf	up
c111726.graph_c0	hypothetical protein BN946_scf184996.g36 [Trametes cinnabarina]	0.003559	Inf	up
c111773.graph_c0	60S acidic ribosomal protein P0 [Laccaria bicolor S238N-H82]	0.000613709	Inf	up
c111777.graph_c0	--	0.00260808	5.60043	up
c111783.graph_c0	hypothetical protein PISMIDRAFT_687700 [Pisolithus microcarpus 441]	0.000124542	Inf	up
c111793.graph_c1	DnaJ-domain-containing protein [Auricularia delicata TFB-10046 SS5]	0.000489027	Inf	up
c111804.graph_c0	--	0.00139253	Inf	up
c111817.graph_c0	hypothetical protein AURDEDRAFT_188081 [Auricularia delicata TFB-10046 SS5]	0.00108194	9.81398	up
c111817.graph_c1	hypothetical protein AURDEDRAFT_188081 [Auricularia delicata TFB-10046 SS5]	0.00119007	Inf	up
c111829.graph_c0	hypothetical protein AURDEDRAFT_163359 [Auricularia delicata TFB-10046 SS5]	0.00698768	Inf	up
c111851.graph_c0	hypothetical protein AURDEDRAFT_109859 [Auricularia delicata TFB-10046 SS5]	0.00043705	8.80245	up
c111855.graph_c0	hypothetical protein AURDEDRAFT_113076 [Auricularia delicata TFB-10046 SS5]	0.00474224	Inf	up
c111879.graph_c0	D-lactonohydrolase-like protein [Dacryopinax sp. DJM-731 SS1]	0.00554675	Inf	up
c111890.graph_c0	PREDICTED: pyrophosphate--fructose 6-phosphate 1-phosphotransferase subunit alpha {ECO:0000255|HAMAP-Rule:MF_03185}-like [Musa acuminata subsp. malaccensis]	0.000260836	8.14932	up
c111906.graph_c0	hypothetical protein BN946_scf184909.g85 [Trametes cinnabarina]	0.00361204	Inf	up
c111928.graph_c0	hypothetical protein STEHIDRAFT_150705 [Stereum hirsutum FP-91666 SS1]	0.00037457	8.55628	up
c111931.graph_c0	PREDICTED: probable calcium-binding protein CML30 [Musa acuminata subsp. malaccensis]	0.00141869	3.9393	up
c111942.graph_c0	PREDICTED: zinc finger protein STAR3 [Musa acuminata subsp. malaccensis]	0.000280706	3.59621	up
c111987.graph_c0	protein phosphatase 2A regulatory B subunit [Auricularia delicata TFB-10046 SS5]	0.00104275	Inf	up
c112003.graph_c0	--	0.00365899	6.38535	up
c112022.graph_c0	hypothetical protein AURDEDRAFT_114064 [Auricularia delicata TFB-10046 SS5]	0.00535346	9.71783	up
c112023.graph_c0	hypothetical protein SCHCODRAFT_254885 [Schizophyllum commune H4-8]	0.00858139	10.1206	up
c112053.graph_c0	T-complex protein 1 [Auricularia delicata TFB-10046 SS5]	0.000460338	8.46736	up
c112128.graph_c0	hypothetical protein AURDEDRAFT_110328 [Auricularia delicata TFB-10046 SS5]	0.0039588	Inf	up
c112130.graph_c0	mitochondrial import inner membrane translocase subunit [Auricularia delicata TFB-10046 SS5]	0.00914475	Inf	up
c112131.graph_c0	hypothetical protein AURDEDRAFT_113204 [Auricularia delicata TFB-10046 SS5]	0.00790995	Inf	up
c112137.graph_c0	hypothetical protein AURDEDRAFT_111917 [Auricularia delicata TFB-10046 SS5]	0.0052434	Inf	up
c112158.graph_c0	--	0.00428871	4.02286	up
c112159.graph_c0	hypothetical protein AURDEDRAFT_115664 [Auricularia delicata TFB-10046 SS5]	0.00276872	10.0683	up
c112163.graph_c0	--	0.00787119	6.55654	up
c112197.graph_c0	hypothetical protein AURDEDRAFT_134839 [Auricularia delicata TFB-10046 SS5]	0.00217952	Inf	up
c112226.graph_c0	--	0.000195515	Inf	up
c112230.graph_c0	ubiquitin-conjugating enzyme [Auricularia delicata TFB-10046 SS5]	0.00359984	Inf	up
c112270.graph_c0	hypothetical protein FOMMEDRAFT_148003 [Fomitiporia mediterranea MF3/22]	0.00498951	Inf	up
c112306.graph_c0	hypothetical protein AURDEDRAFT_160188 [Auricularia delicata TFB-10046 SS5]	7.77186e-05	Inf	up
c112309.graph_c0	PREDICTED: apoptosis-inducing factor homolog B-like [Musa acuminata subsp. malaccensis]	0.00982076	2.11131	up
c112346.graph_c0	Transcriptional regulator prz1 AltName: Full=Pbp1-responsive zinc finger protein 1 [Rhizoctonia solani AG-1 IB]	7.50578e-07	9.14895	up
c112346.graph_c1	--	1.39276e-05	8.48939	up
c112364.graph_c0	--	0.00796632	3.84119	up
c112366.graph_c0	hypothetical protein GLOTRDRAFT_102911 [Gloeophyllum trabeum ATCC 11539]	0.00505982	Inf	up
c112373.graph_c0	phenylacetyl-CoA ligase [Auricularia delicata TFB-10046 SS5]	0.00368572	Inf	up
c112381.graph_c0	hypothetical protein AURDEDRAFT_136971 [Auricularia delicata TFB-10046 SS5]	0.00706174	Inf	up
c112389.graph_c0	autophagy protein 12 [Auricularia delicata TFB-10046 SS5]	0.000849192	Inf	up
c112392.graph_c0	putative ribosome biogenesis GTPase Lsg1 [Rhizoctonia solani 123E]	0.00165566	Inf	up
c112403.graph_c0	hypothetical protein BOTBODRAFT_33209 [Botryobasidium botryosum FD-172 SS1]	5.93671e-08	Inf	up
c112412.graph_c0	--	2.01528e-11	6.70121	up
c112413.graph_c0	DBR1-domain-containing protein [Auricularia delicata TFB-10046 SS5]	0.00238326	Inf	up
c112414.graph_c1	--	0.003559	Inf	up
c112433.graph_c0	PREDICTED: cysteine proteinase inhibitor 1 {ECO:0000303|PubMed:14697268}-like [Musa acuminata subsp. malaccensis]	0.000161995	4.56384	up
c112445.graph_c0	hypothetical protein AURDEDRAFT_148571 [Auricularia delicata TFB-10046 SS5]	6.26825e-05	Inf	up
c112509.graph_c0	hypothetical protein AURDEDRAFT_179056 [Auricularia delicata TFB-10046 SS5]	0.00456213	Inf	up
c112517.graph_c0	NTF2-like protein [Auricularia delicata TFB-10046 SS5]	0.00268791	Inf	up
c112526.graph_c0	PREDICTED: E3 ubiquitin-protein ligase ATL6-like [Musa acuminata subsp. malaccensis]	0.00535602	6.47168	up
c112538.graph_c0	PREDICTED: zinc finger CCCH domain-containing protein 2-like [Musa acuminata subsp. malaccensis]	0.00638378	6.73804	up
c112568.graph_c0	elongation factor G, mitochondrial [Auricularia delicata TFB-10046 SS5]	0.00767669	7.07452	up
c112623.graph_c0	probable GLN1-glutamate--ammonia ligase [Piriformospora indica DSM 11827]	0.0010753	9.35884	up
c112634.graph_c0	related to TAL1-Transaldolase [Piriformospora indica DSM 11827]	0.000775998	Inf	up
c112704.graph_c0	hypothetical protein STEHIDRAFT_164970 [Stereum hirsutum FP-91666 SS1]	0.00554331	Inf	up
c112729.graph_c0	vacuolar assembly protein DID2 [Auricularia delicata TFB-10046 SS5]	0.000772417	8.10855	up
c112735.graph_c0	NADP-binding protein [Dacryopinax sp. DJM-731 SS1]	0.00149184	8.90865	up
c112795.graph_c0	hypothetical protein AURDEDRAFT_157608 [Auricularia delicata TFB-10046 SS5]	0.00510655	Inf	up
c112797.graph_c0	hypothetical protein AURDEDRAFT_115744 [Auricularia delicata TFB-10046 SS5]	0.00599926	Inf	up
c112801.graph_c0	ETHYLENE RESPONSE FACTOR 1 family protein [Populus trichocarpa]	2.18671e-08	7.20443	up
c112854.graph_c0	PREDICTED: protein CYPRO4-like [Musa acuminata subsp. malaccensis]	0.0016048	3.34611	up
c112854.graph_c1	PREDICTED: protein CYPRO4-like [Elaeis guineensis]	0.00254115	3.60117	up
c112873.graph_c0	glycoside hydrolase family 1 protein [Ceriporiopsis subvermispora B]	0.00557967	Inf	up
c112884.graph_c0	PREDICTED: transcription repressor OFP3-like [Elaeis guineensis]	0.00431779	4.76825	up
c112892.graph_c0	mitochondrial carrier [Auricularia delicata TFB-10046 SS5]	0.0016202	10.8048	up
c112936.graph_c0	--	0.0017315	2.29439	up
c112950.graph_c0	hypothetical protein AURDEDRAFT_156362 [Auricularia delicata TFB-10046 SS5]	0.00712128	Inf	up
c112952.graph_c0	hypothetical protein CMQ_5749 [Grosmannia clavigera kw1407]	0.00956217	Inf	up
c112973.graph_c0	hypothetical protein PILCRDRAFT_61976 [Piloderma croceum F 1598]	0.00988519	10.2327	up
c112975.graph_c0	PREDICTED: serine acetyltransferase 1, chloroplastic [Elaeis guineensis]	0.000120967	4.26499	up
c112983.graph_c0	PREDICTED: uncharacterized protein LOC103996784 [Musa acuminata subsp. malaccensis]	0.00183037	6.64876	up
c112996.graph_c0	PREDICTED: stem-specific protein TSJT1-like [Musa acuminata subsp. malaccensis]	2.08249e-09	3.9737	up
c112997.graph_c0	PREDICTED: probable inactive receptor kinase At4g23740 [Musa acuminata subsp. malaccensis]	7.40616e-06	4.91877	up
c113063.graph_c1	hypothetical protein FOMMEDRAFT_136871 [Fomitiporia mediterranea MF3/22]	0.00265229	9.31676	up
c113064.graph_c0	NADP-dependent malic enzyme [Oryza sativa Indica Group]	0.00719644	2.84753	up
c113066.graph_c0	transcription initiation factor TFIID-1 [Coprinopsis cinerea okayama7#130]	2.97233e-08	8.77858	up
c113069.graph_c0	--	1.682e-06	5.35108	up
c113073.graph_c0	PREDICTED: E3 ubiquitin-protein ligase ATL6-like [Musa acuminata subsp. malaccensis]	0.00341651	7.1125	up
c113148.graph_c0	hypothetical protein AURDEDRAFT_186930 [Auricularia delicata TFB-10046 SS5]	0.00725763	Inf	up
c113157.graph_c0	--	1.10759e-05	6.95781	up
c113181.graph_c0	PREDICTED: GATA transcription factor 5-like [Musa acuminata subsp. malaccensis]	0.00192424	2.82853	up
c113187.graph_c0	PREDICTED: probable WRKY transcription factor 50 [Musa acuminata subsp. malaccensis]	0.00161223	4.2496	up
c113219.graph_c0	hypothetical protein AURDEDRAFT_148267 [Auricularia delicata TFB-10046 SS5]	0.00611549	Inf	up
c113235.graph_c0	ras-like protein [Auricularia delicata TFB-10046 SS5]	0.0013859	8.27959	up
c113238.graph_c0	hypothetical protein GLOTRDRAFT_141070 [Gloeophyllum trabeum ATCC 11539]	2.43542e-07	10.3902	up
c113250.graph_c0	hypothetical protein JAAARDRAFT_54575 [Jaapia argillacea MUCL 33604]	0.00835503	Inf	up
c113277.graph_c0	--	0.00328047	Inf	up
c113293.graph_c0	hypothetical protein M422DRAFT_266036 [Sphaerobolus stellatus SS14]	0.00750132	Inf	up
c113325.graph_c0	--	0.000381945	Inf	up
c113331.graph_c0	--	0.00595518	Inf	up
c113357.graph_c0	hypothetical protein AURDEDRAFT_116696 [Auricularia delicata TFB-10046 SS5]	0.000684906	10.5871	up
c113380.graph_c0	hypothetical protein AURDEDRAFT_98436 [Auricularia delicata TFB-10046 SS5]	0.00995659	Inf	up
c113406.graph_c0	hypothetical protein AURDEDRAFT_180591 [Auricularia delicata TFB-10046 SS5]	0.00246967	Inf	up
c113448.graph_c0	bifunctional purine ADE1 [Auricularia delicata TFB-10046 SS5]	0.00810785	Inf	up
c113519.graph_c0	hypothetical protein M408DRAFT_327586 [Serendipita vermifera MAFF 305830]	0.00853396	Inf	up
c113581.graph_c0	PREDICTED: peptidyl-prolyl cis-trans isomerase [Musa acuminata subsp. malaccensis]	1.28187e-05	1.71486	up
c113598.graph_c0	PREDICTED: uncharacterized protein LOC103971471 isoform X2 [Musa acuminata subsp. malaccensis]	0.000345374	4.69358	up
c113623.graph_c0	RNA polymerase II-associated protein [Auricularia delicata TFB-10046 SS5]	0.0081726	Inf	up
c113630.graph_c0	predicted protein [Laccaria bicolor S238N-H82]	0.00783099	Inf	up
c113636.graph_c0	hypothetical protein AURDEDRAFT_114292 [Auricularia delicata TFB-10046 SS5]	8.66002e-05	Inf	up
c113646.graph_c0	--	0.00498752	5.24711	up
c113648.graph_c0	--	0.00238234	Inf	up
c113656.graph_c0	hypothetical protein AURDEDRAFT_188369 [Auricularia delicata TFB-10046 SS5]	0.00607497	Inf	up
c113684.graph_c0	NAD(P)-binding protein [Auricularia delicata TFB-10046 SS5]	0.00219987	Inf	up
c113689.graph_c0	methyltransferase type 11 [Moniliophthora roreri MCA 2997]	0.00501062	Inf	up
c113708.graph_c0	elongation factor 1-gamma [Trametes versicolor FP-101664 SS1]	0.000163539	Inf	up
c113722.graph_c0	SWI/SNF complex 60 kDa subunit [Auricularia delicata TFB-10046 SS5]	0.000655193	Inf	up
c113723.graph_c0	hypothetical protein AURDEDRAFT_117386 [Auricularia delicata TFB-10046 SS5]	0.000752522	Inf	up
c113739.graph_c0	hypothetical protein PLICRDRAFT_128324, partial [Plicaturopsis crispa FD-325 SS-3]	0.00578014	Inf	up
c113740.graph_c0	--	0.00036512	Inf	up
c113757.graph_c0	hypothetical protein AURDEDRAFT_114161 [Auricularia delicata TFB-10046 SS5]	0.0049427	Inf	up
c113761.graph_c0	prohibitin [Coprinopsis cinerea okayama7#130]	0.00136865	Inf	up
c113768.graph_c0	katanin p60 ATPase domain-containing protein [Auricularia delicata TFB-10046 SS5]	0.00299157	Inf	up
c113782.graph_c0	--	0.00342964	7.19749	up
c113783.graph_c0	acid protease [Auricularia delicata TFB-10046 SS5]	0.0089146	Inf	up
c113785.graph_c0	hypothetical protein FOMPIDRAFT_96533 [Fomitopsis pinicola FP-58527 SS1]	0.00336304	Inf	up
c113788.graph_c0	Translin [Auricularia delicata TFB-10046 SS5]	0.00995118	Inf	up
c113794.graph_c0	--	0.00199542	Inf	up
c113804.graph_c0	hypothetical protein AURDEDRAFT_143651 [Auricularia delicata TFB-10046 SS5]	0.00205601	Inf	up
c113826.graph_c0	RuvB-like helicase 1 [Punctularia strigosozonata HHB-11173 SS5]	0.00192424	Inf	up
c113836.graph_c0	hypothetical protein AURDEDRAFT_151858 [Auricularia delicata TFB-10046 SS5]	0.000705531	Inf	up
c113865.graph_c0	--	0.000669793	Inf	up
c113869.graph_c0	hypothetical protein AURDEDRAFT_114416 [Auricularia delicata TFB-10046 SS5]	0.00378049	Inf	up
c113871.graph_c0	hypothetical protein PISMIDRAFT_66404, partial [Pisolithus microcarpus 441]	9.39187e-05	Inf	up
c113876.graph_c0	NADH dehydrogenase, alpha subcomplex, subunit 8 [Auricularia delicata TFB-10046 SS5]	0.000305633	Inf	up
c113882.graph_c0	hypothetical protein CERSUDRAFT_110673 [Ceriporiopsis subvermispora B]	0.00115866	Inf	up
c113884.graph_c0	hypothetical protein AURDEDRAFT_117233 [Auricularia delicata TFB-10046 SS5]	0.00063893	Inf	up
c113890.graph_c0	hypothetical protein AURDEDRAFT_112490 [Auricularia delicata TFB-10046 SS5]	0.00595822	7.53424	up
c113891.graph_c0	hypothetical protein AURDEDRAFT_61131 [Auricularia delicata TFB-10046 SS5]	0.000413161	Inf	up
c113905.graph_c0	hypothetical protein PLICRDRAFT_129831 [Plicaturopsis crispa FD-325 SS-3]	0.000539814	Inf	up
c113914.graph_c0	NADH-ubiquinone oxidoreductase chain, putative [Ricinus communis]	0.00418261	3.36676	up
c113928.graph_c0	PREDICTED: auxin-responsive protein IAA17-like [Musa acuminata subsp. malaccensis]	0.00771134	1.51594	up
c113929.graph_c1	hypothetical protein AURDEDRAFT_159603, partial [Auricularia delicata TFB-10046 SS5]	0.00444162	Inf	up
c113930.graph_c0	hypothetical protein PAXRUDRAFT_145118 [Paxillus rubicundulus Ve08.2h10]	0.00362873	Inf	up
c113935.graph_c0	Aldo/keto reductase [Auricularia delicata TFB-10046 SS5]	0.00788038	8.99936	up
c113941.graph_c0	Homogentisate 1,2-dioxygenase [Auricularia delicata TFB-10046 SS5]	0.00339778	Inf	up
c113945.graph_c0	hypothetical protein PILCRDRAFT_812897 [Piloderma croceum F 1598]	5.92999e-05	Inf	up
c113946.graph_c0	ribosomal protein L13e [Auricularia delicata TFB-10046 SS5]	0.000332499	8.70656	up
c113948.graph_c0	alternative oxidase [Auricularia delicata TFB-10046 SS5]	0.00219852	Inf	up
c113960.graph_c1	PREDICTED: mitochondrial phosphate carrier protein 3, mitochondrial-like [Musa acuminata subsp. malaccensis]	0.00737318	1.47679	up
c113964.graph_c0	hypothetical protein AURDEDRAFT_90114 [Auricularia delicata TFB-10046 SS5]	0.00340837	Inf	up
c113975.graph_c0	carbohydrate kinase, partial [Auricularia delicata TFB-10046 SS5]	0.00524324	Inf	up
c113978.graph_c0	hypothetical protein SERLADRAFT_455900 [Serpula lacrymans var. lacrymans S7.9]	0.00552371	Inf	up
c113981.graph_c0	hypothetical protein PISMIDRAFT_261897 [Pisolithus microcarpus 441]	0.00983295	Inf	up
c113981.graph_c1	hypothetical protein M422DRAFT_90553, partial [Sphaerobolus stellatus SS14]	0.000465225	Inf	up
c114000.graph_c0	--	0.00115345	Inf	up
c114004.graph_c0	hypothetical protein AURDEDRAFT_74042 [Auricularia delicata TFB-10046 SS5]	0.00923673	Inf	up
c114019.graph_c0	MFS general substrate transporter, partial [Fomitiporia mediterranea MF3/22]	9.27828e-05	Inf	up
c114035.graph_c0	--	0.00463182	6.30326	up
c114049.graph_c0	NADH-ubiquinone oxidoreductase kDa subunit [Auricularia delicata TFB-10046 SS5]	0.00193489	Inf	up
c114055.graph_c0	MFS general substrate transporter [Auricularia delicata TFB-10046 SS5]	0.00623963	9.51999	up
c114057.graph_c1	PREDICTED: phenylalanine ammonia-lyase-like [Musa acuminata subsp. malaccensis]	1.47826e-06	2.91167	up
c114061.graph_c0	predicted protein [Fibroporia radiculosa]	5.47328e-05	Inf	up
c114070.graph_c0	hypothetical protein PILCRDRAFT_821145 [Piloderma croceum F 1598]	0.000716919	Inf	up
c114071.graph_c0	ATP-sulfurylase [Auricularia delicata TFB-10046 SS5]	0.002351	Inf	up
c114097.graph_c0	hypothetical protein AURDEDRAFT_183568, partial [Auricularia delicata TFB-10046 SS5]	0.00777339	Inf	up
c114105.graph_c0	hypothetical protein AURDEDRAFT_79208 [Auricularia delicata TFB-10046 SS5]	0.00623995	Inf	up
c114113.graph_c0	hypothetical protein HYDPIDRAFT_130946 [Hydnomerulius pinastri MD-312]	0.000624014	Inf	up
c114127.graph_c0	hypothetical protein M422DRAFT_26710 [Sphaerobolus stellatus SS14]	0.00713041	Inf	up
c114131.graph_c0	hypothetical protein SERLADRAFT_444749 [Serpula lacrymans var. lacrymans S7.9]	0.0013204	9.52107	up
c114137.graph_c2	hypothetical protein AURDEDRAFT_179104 [Auricularia delicata TFB-10046 SS5]	0.00828047	9.55066	up
c114154.graph_c0	hypothetical protein M422DRAFT_60633 [Sphaerobolus stellatus SS14]	0.000979488	Inf	up
c114160.graph_c0	acyltransferase-domain-containing protein [Auricularia delicata TFB-10046 SS5]	0.000272217	8.03147	up
c114161.graph_c0	--	0.00555521	5.99467	up
c114170.graph_c0	hypothetical protein PHACADRAFT_114987 [Phanerochaete carnosa HHB-10118-sp]	0.001176	Inf	up
c114171.graph_c0	hypothetical protein JAAARDRAFT_187455 [Jaapia argillacea MUCL 33604]	0.00847641	Inf	up
c114182.graph_c0	PLP-dependent transferase [Auricularia delicata TFB-10046 SS5]	6.75423e-05	Inf	up
c114189.graph_c0	--	0.00952136	5.79355	up
c114212.graph_c0	hypothetical protein MPER_11657 [Moniliophthora perniciosa FA553]	0.00374287	Inf	up
c114253.graph_c0	pyrophosphate-fructose-6-phosphate1-phosphotransferase alpha subunit [Saccharum spontaneum]	0.00275377	7.09295	up
c114316.graph_c0	hypothetical protein AURDEDRAFT_185171 [Auricularia delicata TFB-10046 SS5]	0.00168144	Inf	up
c114332.graph_c0	--	0.00152795	Inf	up
c114335.graph_c0	S-adenosyl-L-methionine-dependent methyltransferase [Auricularia delicata TFB-10046 SS5]	0.00990798	Inf	up
c114356.graph_c0	PLAC8-domain-containing protein [Auricularia delicata TFB-10046 SS5]	0.000198194	Inf	up
c114365.graph_c0	--	0.00390931	1.7027	up
c114372.graph_c0	glycoside hydrolase [Auricularia delicata TFB-10046 SS5]	0.0019308	Inf	up
c114379.graph_c0	--	0.0038688	Inf	up
c114387.graph_c0	hypothetical protein AURDEDRAFT_151510 [Auricularia delicata TFB-10046 SS5]	0.00980988	Inf	up
c114419.graph_c0	hypothetical protein AURDEDRAFT_114258 [Auricularia delicata TFB-10046 SS5]	0.00249613	Inf	up
c114425.graph_c0	ras-domain-containing protein [Auricularia delicata TFB-10046 SS5]	0.00108927	Inf	up
c114441.graph_c0	hypothetical protein AURDEDRAFT_149745 [Auricularia delicata TFB-10046 SS5]	0.00441482	Inf	up
c114449.graph_c0	hypothetical protein AURDEDRAFT_110251 [Auricularia delicata TFB-10046 SS5]	0.00436678	Inf	up
c114452.graph_c0	natural resistance-associated macrophage protein [Auricularia delicata TFB-10046 SS5]	0.00443677	Inf	up
c114457.graph_c0	hypothetical protein F775_32331 [Aegilops tauschii]	0.00387603	5.71604	up
c114471.graph_c0	hypothetical protein JAAARDRAFT_64581 [Jaapia argillacea MUCL 33604]	0.000285905	Inf	up
c114472.graph_c0	hypothetical protein BOTBODRAFT_39380 [Botryobasidium botryosum FD-172 SS1]	8.28942e-07	Inf	up
c114475.graph_c0	GNS1/SUR4 membrane protein [Fomitiporia mediterranea MF3/22]	0.0025416	Inf	up
c114483.graph_c0	--	0.00580399	6.96532	up
c114528.graph_c0	hypothetical protein AURDEDRAFT_188574 [Auricularia delicata TFB-10046 SS5]	0.000736926	Inf	up
c114541.graph_c0	PREDICTED: G-type lectin S-receptor-like serine/threonine-protein kinase SD2-5 [Musa acuminata subsp. malaccensis]	0.00158855	4.3847	up
c114544.graph_c0	SPRY-domain-containing protein [Auricularia delicata TFB-10046 SS5]	0.00570286	Inf	up
c114545.graph_c0	NAD(P)-binding protein [Auricularia delicata TFB-10046 SS5]	0.00416274	6.90755	up
c114551.graph_c0	conserved hypothetical protein [Ricinus communis]	0.00304131	1.77018	up
c114572.graph_c0	hypothetical protein AURDEDRAFT_111977 [Auricularia delicata TFB-10046 SS5]	0.00940624	Inf	up
c114586.graph_c0	hypothetical protein AURDEDRAFT_181784 [Auricularia delicata TFB-10046 SS5]	0.00037793	Inf	up
c114598.graph_c0	hypothetical protein SERLADRAFT_471101 [Serpula lacrymans var. lacrymans S7.9]	0.00664008	Inf	up
c114604.graph_c0	PREDICTED: E3 ubiquitin-protein ligase RNF168-like [Musa acuminata subsp. malaccensis]	0.007985	5.87004	up
c114606.graph_c0	hypothetical protein AURDEDRAFT_180333 [Auricularia delicata TFB-10046 SS5]	0.00429933	Inf	up
c114607.graph_c0	glutamyl-tRNA synthetase [Auricularia delicata TFB-10046 SS5]	0.00138123	Inf	up
c114624.graph_c0	predicted protein [Laccaria bicolor S238N-H82]	0.00698527	Inf	up
c114634.graph_c0	hypothetical protein PILCRDRAFT_114018 [Piloderma croceum F 1598]	0.00260808	Inf	up
c114644.graph_c0	ATP-dependent RNA helicase FAL1 [Auricularia delicata TFB-10046 SS5]	0.000311337	9.11204	up
c114645.graph_c0	hypothetical protein AURDEDRAFT_56616 [Auricularia delicata TFB-10046 SS5]	0.0070089	Inf	up
c114667.graph_c0	Mitochondrial dicarboxylate transporter OS=Candida glabrata (strain ATCC 2001 / CBS 138 / JCM 3761 / NBRC 0622 / NRRL Y-65) GN=DIC1 PE=3 SV=1 [Rhizoctonia solani AG-1 IB]	0.00475772	Inf	up
c114673.graph_c0	cleft lip and palate transmembrane 1 [Auricularia delicata TFB-10046 SS5]	0.0065669	Inf	up
c114703.graph_c0	type II DNA topoisomerase [Auricularia delicata TFB-10046 SS5]	0.00653071	Inf	up
c114718.graph_c0	--	0.00553962	5.23278	up
c114723.graph_c0	hypothetical protein BN946_scf184935.g26 [Trametes cinnabarina]	0.00371279	8.20901	up
c114746.graph_c0	hypothetical protein PUNSTDRAFT_124831 [Punctularia strigosozonata HHB-11173 SS5]	0.00949402	Inf	up
c114747.graph_c0	hypothetical protein AURDEDRAFT_110871 [Auricularia delicata TFB-10046 SS5]	0.00461678	Inf	up
c114752.graph_c0	Mov34-domain-containing protein [Auricularia delicata TFB-10046 SS5]	0.00176616	Inf	up
c114766.graph_c0	hypothetical protein AURDEDRAFT_116792 [Auricularia delicata TFB-10046 SS5]	0.00803202	Inf	up
c114771.graph_c0	hypothetical protein AURDEDRAFT_153993 [Auricularia delicata TFB-10046 SS5]	0.00524728	Inf	up
c114781.graph_c0	MFS, DHA1 sub-family [Fomitiporia mediterranea MF3/22]	5.87898e-11	Inf	up
c114795.graph_c0	hypothetical protein JAAARDRAFT_28780 [Jaapia argillacea MUCL 33604]	0.000765057	Inf	up
c114814.graph_c0	PREDICTED: uncharacterized protein LOC103998876 [Musa acuminata subsp. malaccensis]	0.00373575	Inf	up
c114834.graph_c0	vacuolar invertase [Musa acuminata AAA Group]	9.88612e-05	5.87447	up
c114836.graph_c0	hypothetical protein AURDEDRAFT_145144 [Auricularia delicata TFB-10046 SS5]	0.00617463	Inf	up
c114858.graph_c1	glycoside hydrolase [Auricularia delicata TFB-10046 SS5]	0.002067	Inf	up
c114861.graph_c0	hypothetical protein AURDEDRAFT_110116 [Auricularia delicata TFB-10046 SS5]	0.000249331	Inf	up
c114877.graph_c1	--	0.00476668	Inf	up
c114886.graph_c0	DUF1630-domain-containing protein [Auricularia delicata TFB-10046 SS5]	0.0023851	Inf	up
c114888.graph_c0	hypothetical protein AURDEDRAFT_111388 [Auricularia delicata TFB-10046 SS5]	0.00394993	Inf	up
c114922.graph_c0	dual specificity protein phosphatase 12 [Auricularia delicata TFB-10046 SS5]	0.00470965	Inf	up
c114933.graph_c0	--	0.000523493	7.56808	up
c114947.graph_c0	hypothetical protein PILCRDRAFT_15920 [Piloderma croceum F 1598]	0.00461786	Inf	up
c114973.graph_c0	hypothetical protein BN946_scf185008.g7 [Trametes cinnabarina]	0.00528217	Inf	up
c114991.graph_c0	nonribosomal peptide synthetase 12 [Auricularia delicata TFB-10046 SS5]	0.00570592	Inf	up
c114996.graph_c0	hypothetical protein AURDEDRAFT_110184 [Auricularia delicata TFB-10046 SS5]	0.000216103	Inf	up
c115008.graph_c0	N-terminal acetyltransferase A, auxiliary subunit [Auricularia delicata TFB-10046 SS5]	0.00134629	Inf	up
c115010.graph_c0	nucleolar complex-associated protein 3 [Auricularia delicata TFB-10046 SS5]	0.00594206	Inf	up
c115034.graph_c0	hypothetical protein AURDEDRAFT_137537 [Auricularia delicata TFB-10046 SS5]	0.00577548	Inf	up
c115040.graph_c0	predicted protein [Fibroporia radiculosa]	0.00142948	Inf	up
c115054.graph_c0	--	0.00956217	Inf	up
c115072.graph_c0	--	0.00143267	Inf	up
c115077.graph_c0	MFS general substrate transporter [Auricularia delicata TFB-10046 SS5]	0.00465653	4.92805	up
c115081.graph_c0	sugar transporter [Auricularia delicata TFB-10046 SS5]	0.00154513	Inf	up
c115084.graph_c0	--	0.00641695	Inf	up
c115087.graph_c0	clathrin adaptor, mu subunit [Auricularia delicata TFB-10046 SS5]	0.00118483	Inf	up
c115127.graph_c0	hypothetical protein JAAARDRAFT_125962 [Jaapia argillacea MUCL 33604]	0.00049513	Inf	up
c115128.graph_c0	serine palmitoyltransferase 2 [Auricularia delicata TFB-10046 SS5]	0.00558701	Inf	up
c115165.graph_c0	--	0.00595518	Inf	up
c115176.graph_c0	60S ribosomal protein L7 [Auricularia delicata TFB-10046 SS5]	0.000343609	Inf	up
c115196.graph_c0	hypothetical protein AURDEDRAFT_199636 [Auricularia delicata TFB-10046 SS5]	0.000797816	Inf	up
c115202.graph_c0	hypothetical protein PILCRDRAFT_815697 [Piloderma croceum F 1598]	0.00891216	Inf	up
c115238.graph_c0	GTP-binding protein sar1 [Ceriporiopsis subvermispora B]	0.00122278	Inf	up
c115280.graph_c0	Aldo/keto reductase [Auricularia delicata TFB-10046 SS5]	0.00164266	9.71505	up
c115321.graph_c0	hypothetical protein FOMMEDRAFT_16926 [Fomitiporia mediterranea MF3/22]	0.0061994	Inf	up
c115323.graph_c0	NAD-dependent glycerol-3-phosphate dehydrogenase [Auricularia delicata TFB-10046 SS5]	0.00314766	Inf	up
c115345.graph_c0	DUF1740-domain-containing protein [Auricularia delicata TFB-10046 SS5]	0.00697916	Inf	up
c115346.graph_c0	GDP-L-fucose synthetase [Rhizoctonia solani AG-1 IA]	0.00671287	Inf	up
c115347.graph_c0	hypothetical protein AURDEDRAFT_117336 [Auricularia delicata TFB-10046 SS5]	0.00164266	Inf	up
c115356.graph_c0	PREDICTED: glyceraldehyde-3-phosphate dehydrogenase 2, cytosolic-like [Musa acuminata subsp. malaccensis]	5.70754e-12	2.82272	up
c115376.graph_c0	hypothetical protein PILCRDRAFT_823212 [Piloderma croceum F 1598]	0.001176	Inf	up
c115386.graph_c0	SPX-domain-containing protein [Auricularia delicata TFB-10046 SS5]	0.00154054	Inf	up
c115395.graph_c0	citrate synthase [Auricularia delicata TFB-10046 SS5]	1.96734e-05	Inf	up
c115410.graph_c0	RecF/RecN/SMC protein [Auricularia delicata TFB-10046 SS5]	0.00571239	Inf	up
c115438.graph_c0	hypothetical protein AURDEDRAFT_187335 [Auricularia delicata TFB-10046 SS5]	0.00262588	Inf	up
c115447.graph_c0	hypothetical protein PUNSTDRAFT_52697 [Punctularia strigosozonata HHB-11173 SS5]	0.0091681	Inf	up
c115448.graph_c0	hypothetical protein AURDEDRAFT_114959 [Auricularia delicata TFB-10046 SS5]	0.00041962	Inf	up
c115449.graph_c0	hypothetical protein AURDEDRAFT_102119 [Auricularia delicata TFB-10046 SS5]	0.00381131	Inf	up
c115451.graph_c0	isocitrate dehydrogenase [Auricularia delicata TFB-10046 SS5]	0.000957191	Inf	up
c115454.graph_c0	hypothetical protein M422DRAFT_254988 [Sphaerobolus stellatus SS14]	0.00561246	Inf	up
c115484.graph_c0	--	0.000750192	3.05988	up
c115485.graph_c1	PREDICTED: protein FIZZY-RELATED 3 [Musa acuminata subsp. malaccensis]	0.00413173	Inf	up
c115496.graph_c0	Aldedh-domain-containing protein [Auricularia delicata TFB-10046 SS5]	0.00714882	Inf	up
c115499.graph_c0	--	0.00697802	Inf	up
c115525.graph_c0	Translin [Auricularia delicata TFB-10046 SS5]	0.00801661	Inf	up
c115541.graph_c0	predicted protein [Laccaria bicolor S238N-H82]	0.00661714	Inf	up
c115547.graph_c1	NAD(P)-binding protein [Auricularia delicata TFB-10046 SS5]	0.00106821	Inf	up
c115548.graph_c0	UDP-glucose 4-epimerase [Auricularia delicata TFB-10046 SS5]	0.00287723	Inf	up
c115563.graph_c0	5-aminolevulinate synthase [Auricularia delicata TFB-10046 SS5]	0.000264401	7.67952	up
c115565.graph_c0	--	0.000215606	7.94789	up
c115600.graph_c0	hypothetical protein AURDEDRAFT_110223 [Auricularia delicata TFB-10046 SS5]	0.00669719	Inf	up
c115615.graph_c0	MFS general substrate transporter [Auricularia delicata TFB-10046 SS5]	0.000244191	Inf	up
c115658.graph_c0	hypothetical protein AURDEDRAFT_180103 [Auricularia delicata TFB-10046 SS5]	0.00818385	Inf	up
c115672.graph_c0	hypothetical protein AURDEDRAFT_111347 [Auricularia delicata TFB-10046 SS5]	0.000265912	Inf	up
c115676.graph_c0	hypothetical protein AURDEDRAFT_144855 [Auricularia delicata TFB-10046 SS5]	0.00154574	Inf	up
c115685.graph_c0	RBP11-like subunits of RNA polymerase [Auricularia delicata TFB-10046 SS5]	0.00340221	Inf	up
c115706.graph_c0	heterotrimeric G protein alpha subunit 4 [Auricularia delicata TFB-10046 SS5]	0.00327022	Inf	up
c115722.graph_c0	PREDICTED: histone H3.v1-like [Musa acuminata subsp. malaccensis]	9.65568e-06	3.9402	up
c115739.graph_c0	hypothetical protein PHACADRAFT_247724 [Phanerochaete carnosa HHB-10118-sp]	0.00492964	Inf	up
c115744.graph_c0	PREDICTED: uncharacterized protein LOC103984561 [Musa acuminata subsp. malaccensis]	1.00697e-05	2.66794	up
c115746.graph_c0	hypothetical protein GALMADRAFT_239823 [Galerina marginata CBS 339.88]	0.00165148	Inf	up
c115754.graph_c0	hypothetical protein CY34DRAFT_801404 [Suillus luteus UH-Slu-Lm8-n1]	0.00909705	Inf	up
c115755.graph_c0	--	0.00518131	Inf	up
c115773.graph_c0	cwf21-domain-containing protein, partial [Auricularia delicata TFB-10046 SS5]	0.00230324	Inf	up
c115780.graph_c0	--	0.00710215	Inf	up
c115785.graph_c0	DUF1751-domain-containing protein [Auricularia delicata TFB-10046 SS5]	0.00172521	Inf	up
c115786.graph_c0	retinol dehydrogenase [Auricularia delicata TFB-10046 SS5]	0.00038195	Inf	up
c115793.graph_c0	calcium-transporting ATPase [Auricularia delicata TFB-10046 SS5]	0.0044917	Inf	up
c115794.graph_c0	probable YHM2-Protein of the mitochondrial carrier family (MCF) [Piriformospora indica DSM 11827]	0.000731226	Inf	up
c115811.graph_c0	hypothetical protein AURDEDRAFT_132478 [Auricularia delicata TFB-10046 SS5]	0.00710584	Inf	up
c115813.graph_c0	hypothetical protein GYMLUDRAFT_73182 [Gymnopus luxurians FD-317 M1]	0.00292101	Inf	up
c115845.graph_c0	hypothetical protein AURDEDRAFT_114519 [Auricularia delicata TFB-10046 SS5]	0.00854745	Inf	up
c115852.graph_c0	NGP1NT-domain-containing protein [Auricularia delicata TFB-10046 SS5]	0.00529419	Inf	up
c115872.graph_c0	alpha/beta-hydrolase [Auricularia delicata TFB-10046 SS5]	0.00318956	Inf	up
c115902.graph_c0	hypothetical protein M422DRAFT_74282 [Sphaerobolus stellatus SS14]	0.00644782	Inf	up
c115917.graph_c0	hypothetical protein AURDEDRAFT_114560 [Auricularia delicata TFB-10046 SS5]	0.00142659	Inf	up
c115938.graph_c0	hypothetical protein M422DRAFT_25247, partial [Sphaerobolus stellatus SS14]	1.84553e-05	8.47033	up
c115952.graph_c0	soluble NSF attachment protein, SNAP protein [Rhizoctonia solani AG-3 Rhs1AP]	0.000652823	Inf	up
c115953.graph_c0	hypothetical protein AURDEDRAFT_111799 [Auricularia delicata TFB-10046 SS5]	3.99533e-05	Inf	up
c115974.graph_c0	--	0.00945044	Inf	up
c116002.graph_c0	predicted protein [Trichoderma reesei QM6a]	0.000782042	Inf	up
c116003.graph_c0	6-phosphogluconate dehydrogenase C-terminal domain-like protein [Auricularia delicata TFB-10046 SS5]	5.75574e-06	Inf	up
c116004.graph_c0	PREDICTED: pirin-like protein [Musa acuminata subsp. malaccensis]	0.000302163	6.1213	up
c116057.graph_c0	--	0.00304184	5.26527	up
c116080.graph_c0	--	0.00972507	Inf	up
c116081.graph_c0	hypothetical protein PAXRUDRAFT_148757 [Paxillus rubicundulus Ve08.2h10]	0.000470039	Inf	up
c116084.graph_c0	hypothetical protein AURDEDRAFT_87453 [Auricularia delicata TFB-10046 SS5]	0.00167192	Inf	up
c116085.graph_c0	hypothetical protein AURDEDRAFT_181516 [Auricularia delicata TFB-10046 SS5]	0.00660571	Inf	up
c116093.graph_c0	hypothetical protein AURDEDRAFT_115191 [Auricularia delicata TFB-10046 SS5]	0.00849717	Inf	up
c116095.graph_c0	--	0.00254094	5.63229	up
c116097.graph_c0	hypothetical protein AURDEDRAFT_113876 [Auricularia delicata TFB-10046 SS5]	0.0020352	9.46616	up
c116105.graph_c0	hypothetical protein AURDEDRAFT_179581 [Auricularia delicata TFB-10046 SS5]	0.00374879	Inf	up
c116105.graph_c1	hypothetical protein AGABI2DRAFT_113932 [Agaricus bisporus var. bisporus H97]	0.00210648	Inf	up
c116128.graph_c0	PREDICTED: uncharacterized protein LOC103986672 [Musa acuminata subsp. malaccensis]	4.60171e-05	5.62075	up
c116129.graph_c0	--	0.00355665	Inf	up
c116140.graph_c0	hypothetical protein AURDEDRAFT_112474 [Auricularia delicata TFB-10046 SS5]	0.00470366	Inf	up
c116160.graph_c0	hypothetical protein PILCRDRAFT_109904 [Piloderma croceum F 1598]	0.00858689	Inf	up
c116166.graph_c0	--	0.00153037	Inf	up
c116195.graph_c0	heme-thiolate peroxidase [Auricularia delicata TFB-10046 SS5]	0.00463593	Inf	up
c116231.graph_c0	WD40 repeat-like protein [Auricularia delicata TFB-10046 SS5]	0.00769661	Inf	up
c116236.graph_c0	PREDICTED: receptor-like protein kinase HERK 1 [Musa acuminata subsp. malaccensis]	0.000150369	4.02547	up
c116237.graph_c0	hypothetical protein SCLCIDRAFT_1214956 [Scleroderma citrinum Foug A]	0.0047235	Inf	up
c116238.graph_c0	sphingosine hydroxylase [Auricularia delicata TFB-10046 SS5]	0.000802184	Inf	up
c116255.graph_c0	--	0.00991786	Inf	up
c116290.graph_c0	hypothetical protein AURDEDRAFT_151510 [Auricularia delicata TFB-10046 SS5]	0.0040079	Inf	up
c116292.graph_c0	PREDICTED: uncharacterized protein LOC103715920 [Phoenix dactylifera]	0.00382108	3.07494	up
c116296.graph_c0	hypothetical protein FOMMEDRAFT_84823, partial [Fomitiporia mediterranea MF3/22]	0.00885174	Inf	up
c116305.graph_c0	translation initiation factor eIF3 subunit [Auricularia delicata TFB-10046 SS5]	0.000465586	Inf	up
c116310.graph_c0	--	4.47487e-08	8.08768	up
c116315.graph_c0	histidyl-tRNA synthetase [Auricularia delicata TFB-10046 SS5]	0.00399011	Inf	up
c116326.graph_c0	cysteine proteinase [Auricularia delicata TFB-10046 SS5]	0.000408563	Inf	up
c116348.graph_c0	hypothetical protein K443DRAFT_673241 [Laccaria amethystina LaAM-08-1]	0.00532362	Inf	up
c116376.graph_c0	pre-mRNA-splicing factor CLF1 [Auricularia delicata TFB-10046 SS5]	0.00241336	Inf	up
c116377.graph_c0	--	2.63045e-05	6.0681	up
c116396.graph_c0	Mob1/phocein [Auricularia delicata TFB-10046 SS5]	0.00852266	Inf	up
c116417.graph_c0	hypothetical protein AURDEDRAFT_100530 [Auricularia delicata TFB-10046 SS5]	0.00224154	Inf	up
c116429.graph_c0	UAA transporter [Auricularia delicata TFB-10046 SS5]	0.00590647	Inf	up
c116432.graph_c0	FMN-linked oxidoreductase [Auricularia delicata TFB-10046 SS5]	0.000217002	Inf	up
c116435.graph_c0	nuclease Le1 [Auricularia delicata TFB-10046 SS5]	0.0038201	Inf	up
c116442.graph_c0	Pkinase-domain-containing protein [Auricularia delicata TFB-10046 SS5]	0.00698997	Inf	up
c116444.graph_c0	--	0.00627107	6.67794	up
c116459.graph_c0	putativechitin synthase [Auricularia delicata TFB-10046 SS5]	0.000339164	Inf	up
c116462.graph_c0	PREDICTED: GATA transcription factor 8-like isoform X1 [Musa acuminata subsp. malaccensis]	0.00131782	4.26015	up
c116470.graph_c0	SGT1-domain-containing protein [Auricularia delicata TFB-10046 SS5]	0.00524437	Inf	up
c116493.graph_c1	hypothetical protein PILCRDRAFT_586397 [Piloderma croceum F 1598]	0.000305633	9.02918	up
c116504.graph_c0	PREDICTED: uncharacterized protein LOC103981370 [Musa acuminata subsp. malaccensis]	0.0025416	5.35232	up
c116520.graph_c0	--	3.18622e-05	5.70484	up
c116530.graph_c0	prokaryotic type I DNA topoisomerase [Auricularia delicata TFB-10046 SS5]	0.000460365	Inf	up
c116553.graph_c0	hypothetical protein AURDEDRAFT_110005 [Auricularia delicata TFB-10046 SS5]	0.00847889	Inf	up
c116566.graph_c0	predicted protein [Fibroporia radiculosa]	0.00062711	Inf	up
c116587.graph_c0	hypothetical protein HETIRDRAFT_146332 [Heterobasidion irregulare TC 32-1]	0.000203702	Inf	up
c116593.graph_c0	--	0.000890965	Inf	up
c116616.graph_c0	hypothetical protein HETIRDRAFT_436220 [Heterobasidion irregulare TC 32-1]	0.0083092	Inf	up
c116619.graph_c0	hypothetical protein AURDEDRAFT_133760 [Auricularia delicata TFB-10046 SS5]	0.00365593	Inf	up
c116628.graph_c0	translational activator GCN1 [Auricularia delicata TFB-10046 SS5]	9.27828e-05	Inf	up
c116646.graph_c0	V-snare-domain-containing protein [Punctularia strigosozonata HHB-11173 SS5]	0.00689054	Inf	up
c116671.graph_c0	predicted protein [Fibroporia radiculosa]	0.00342994	6.89293	up
c116672.graph_c0	phenylalanyl-tRNA synthetase [Trametes versicolor FP-101664 SS1]	0.00777339	Inf	up
c116684.graph_c0	ornithine decarboxylase [Auricularia delicata TFB-10046 SS5]	0.000350963	Inf	up
c116726.graph_c0	hypothetical protein AURDEDRAFT_182549 [Auricularia delicata TFB-10046 SS5]	0.00596094	Inf	up
c116755.graph_c0	hypothetical protein AURDEDRAFT_109482 [Auricularia delicata TFB-10046 SS5]	0.000719173	Inf	up
c116761.graph_c0	--	0.00253987	Inf	up
c116780.graph_c0	Dus-domain-containing protein [Auricularia delicata TFB-10046 SS5]	0.00112431	Inf	up
c116785.graph_c0	hypothetical protein AGABI2DRAFT_185818 [Agaricus bisporus var. bisporus H97]	0.000412687	Inf	up
c116817.graph_c0	hypothetical protein BOTBODRAFT_27405 [Botryobasidium botryosum FD-172 SS1]	0.0018243	Inf	up
c116819.graph_c0	--	0.00236824	Inf	up
c116820.graph_c1	mitochondrial amino-acid acetyltransferase [Auricularia delicata TFB-10046 SS5]	0.00269224	Inf	up
c116878.graph_c0	septin [Auricularia delicata TFB-10046 SS5]	1.51468e-05	Inf	up
c116878.graph_c1	hypothetical protein M422DRAFT_189203, partial [Sphaerobolus stellatus SS14]	0.00107838	Inf	up
c116896.graph_c0	PREDICTED: uncharacterized acetyltransferase At3g50280-like [Musa acuminata subsp. malaccensis]	0.00402055	4.88958	up
c116928.graph_c0	DUF185-domain-containing protein [Auricularia delicata TFB-10046 SS5]	0.00458885	Inf	up
c116931.graph_c0	fungal Zn, 2-cys(6) binuclear cluster domain protein [Rhizoctonia solani AG-3 Rhs1AP]	0.00122051	Inf	up
c116977.graph_c0	hypothetical protein AURDEDRAFT_112939 [Auricularia delicata TFB-10046 SS5]	0.000277766	Inf	up
c116986.graph_c0	hypothetical protein BN946_scf184705.g4 [Trametes cinnabarina]	2.24859e-07	Inf	up
c116987.graph_c0	ARM repeat-containing protein [Auricularia delicata TFB-10046 SS5]	0.000888407	Inf	up
c116989.graph_c0	hypothetical protein AURDEDRAFT_110099 [Auricularia delicata TFB-10046 SS5]	0.00145863	Inf	up
c116989.graph_c1	hypothetical protein AURDEDRAFT_110099 [Auricularia delicata TFB-10046 SS5]	0.000237898	Inf	up
c117013.graph_c0	PREDICTED: probable receptor-like protein kinase At5g47070 [Musa acuminata subsp. malaccensis]	0.00988473	4.79327	up
c117028.graph_c0	L30e-like protein [Auricularia delicata TFB-10046 SS5]	0.00931291	7.72707	up
c117039.graph_c0	--	0.000979522	6.79717	up
c117044.graph_c0	HCP-like protein [Auricularia delicata TFB-10046 SS5]	0.00278229	Inf	up
c117086.graph_c0	hypothetical protein AURDEDRAFT_110155 [Auricularia delicata TFB-10046 SS5]	0.000716919	8.87767	up
c117093.graph_c0	hypothetical protein PHACADRAFT_132317, partial [Phanerochaete carnosa HHB-10118-sp]	0.00306406	Inf	up
c117094.graph_c0	hypothetical protein GLOTRDRAFT_124368 [Gloeophyllum trabeum ATCC 11539]	0.00636707	Inf	up
c117096.graph_c0	--	0.00787779	Inf	up
c117112.graph_c0	rrna primary transcript binding protein [Moniliophthora roreri MCA 2997]	0.00013087	Inf	up
c117122.graph_c0	hypothetical protein AURDEDRAFT_111494 [Auricularia delicata TFB-10046 SS5]	0.00360775	Inf	up
c117133.graph_c0	WD40 repeat-like protein [Auricularia delicata TFB-10046 SS5]	0.00100017	Inf	up
c117140.graph_c0	PREDICTED: uncharacterized protein LOC103987967 [Musa acuminata subsp. malaccensis]	4.14131e-07	6.54955	up
c117178.graph_c0	hypothetical protein SERLADRAFT_476060 [Serpula lacrymans var. lacrymans S7.9]	0.00373916	Inf	up
c117179.graph_c0	hypothetical protein PLICRDRAFT_259166 [Plicaturopsis crispa FD-325 SS-3]	0.00118854	Inf	up
c117180.graph_c0	RNA-binding domain-containing protein [Auricularia delicata TFB-10046 SS5]	8.63252e-06	Inf	up
c117206.graph_c0	Adaptor protein complex AP-2 alpha subunit [Auricularia delicata TFB-10046 SS5]	0.0043911	Inf	up
c117208.graph_c0	--	0.00119237	Inf	up
c117257.graph_c0	cyclohydrolase [Auricularia delicata TFB-10046 SS5]	5.60082e-05	Inf	up
c117258.graph_c0	hypothetical protein SCHCODRAFT_76377 [Schizophyllum commune H4-8]	0.00932591	Inf	up
c117282.graph_c0	PREDICTED: peroxisome proliferator-activated receptor gamma coactivator-related protein 1-like [Musa acuminata subsp. malaccensis]	3.53543e-05	4.11928	up
c117285.graph_c0	60S ribosomal protein L10 [Auricularia delicata TFB-10046 SS5]	0.000107827	7.19763	up
c117313.graph_c0	--	0.00730597	6.12329	up
c117316.graph_c0	phospho protein phosphatase PPZ [Gloeophyllum trabeum ATCC 11539]	0.00372006	Inf	up
c117316.graph_c1	hypothetical protein PLEOSDRAFT_1053980, partial [Pleurotus ostreatus PC15]	0.00439081	Inf	up
c117333.graph_c0	PREDICTED: patellin-3-like isoform X2 [Phoenix dactylifera]	8.0754e-08	5.99678	up
c117340.graph_c0	hypothetical protein AURDEDRAFT_112520 [Auricularia delicata TFB-10046 SS5]	0.00333999	Inf	up
c117342.graph_c0	--	0.00595518	5.05576	up
c117346.graph_c0	hypothetical protein AURDEDRAFT_115423 [Auricularia delicata TFB-10046 SS5]	0.00091111	Inf	up
c117358.graph_c0	translational activator GCN1 [Auricularia delicata TFB-10046 SS5]	0.00246438	Inf	up
c117369.graph_c0	hypothetical protein GALMADRAFT_251993, partial [Galerina marginata CBS 339.88]	0.00666281	Inf	up
c117371.graph_c0	hypothetical protein AURDEDRAFT_181480 [Auricularia delicata TFB-10046 SS5]	0.000502785	Inf	up
c117405.graph_c0	DUF803-domain-containing protein [Auricularia delicata TFB-10046 SS5]	1.91186e-06	Inf	up
c117410.graph_c0	glutamate dehydrogenase (NADP(+)) protein [Rhizoctonia solani AG-3 Rhs1AP]	0.00374879	Inf	up
c117414.graph_c0	PREDICTED: uncharacterized protein LOC103968832 [Musa acuminata subsp. malaccensis]	0.00394283	2.3779	up
c117415.graph_c0	hypothetical protein AURDEDRAFT_110212 [Auricularia delicata TFB-10046 SS5]	0.000675117	9.88932	up
c117434.graph_c0	3-deoxy-7-phosphoheptulonate synthase [Auricularia delicata TFB-10046 SS5]	0.000797286	Inf	up
c117471.graph_c0	hypothetical protein PISMIDRAFT_459868 [Pisolithus microcarpus 441]	0.00243311	Inf	up
c117475.graph_c0	late endosome to vacuole transport-related protein [Auricularia delicata TFB-10046 SS5]	0.000450131	Inf	up
c117490.graph_c0	--	0.000181725	9.24654	up
c117492.graph_c0	MRG-domain-containing protein [Gloeophyllum trabeum ATCC 11539]	0.00523027	Inf	up
c117507.graph_c0	hypothetical protein M413DRAFT_440301 [Hebeloma cylindrosporum h7]	0.00821654	Inf	up
c117509.graph_c0	hypothetical protein GLOINDRAFT_12760 [Rhizophagus irregularis DAOM 181602]	0.00926131	7.32738	up
c117516.graph_c0	L domain-like protein [Auricularia delicata TFB-10046 SS5]	0.00501998	Inf	up
c117522.graph_c0	UBC-like protein [Dichomitus squalens LYAD-421 SS1]	0.00424131	Inf	up
c117526.graph_c0	PREDICTED: ethylene-responsive transcription factor 1B-like [Cucumis sativus]	0.00109634	2.42916	up
c117529.graph_c0	hypothetical protein AURDEDRAFT_111987 [Auricularia delicata TFB-10046 SS5]	0.00754594	Inf	up
c117530.graph_c0	--	0.00959739	Inf	up
c117536.graph_c0	PREDICTED: transcription factor bHLH36-like isoform X2 [Musa acuminata subsp. malaccensis]	0.00134629	8.57462	up
c117589.graph_c0	hypothetical protein AURDEDRAFT_186675 [Auricularia delicata TFB-10046 SS5]	0.00441636	7.92723	up
c117596.graph_c0	PREDICTED: fatty acid desaturase 4, chloroplastic-like [Musa acuminata subsp. malaccensis]	0.00106793	Inf	up
c117621.graph_c0	--	0.00564696	7.01542	up
c117633.graph_c0	G protein alpha-subunit [Auricularia delicata TFB-10046 SS5]	0.00237923	9.8263	up
c117636.graph_c0	hypothetical protein JAAARDRAFT_27828 [Jaapia argillacea MUCL 33604]	0.00607497	Inf	up
c117641.graph_c0	predicted protein [Fibroporia radiculosa]	0.00145175	Inf	up
c117644.graph_c0	PREDICTED: calcium-transporting ATPase 1, endoplasmic reticulum-type-like [Musa acuminata subsp. malaccensis]	0.00734518	1.89861	up
c117669.graph_c0	hypothetical protein FOMPIDRAFT_1135683 [Fomitopsis pinicola FP-58527 SS1]	0.00595659	Inf	up
c117671.graph_c0	hypothetical protein HETIRDRAFT_456671 [Heterobasidion irregulare TC 32-1]	0.00551096	Inf	up
c117681.graph_c1	cytochrome P450 [Auricularia delicata TFB-10046 SS5]	0.000721592	Inf	up
c117685.graph_c0	hypothetical protein PLEOSDRAFT_1087970 [Pleurotus ostreatus PC15]	0.000295491	Inf	up
c117693.graph_c0	40S ribosomal protein S3 [Auricularia delicata TFB-10046 SS5]	0.000857793	Inf	up
c117694.graph_c0	--	5.29937e-06	7.3865	up
c117696.graph_c0	hypothetical protein AURDEDRAFT_109723 [Auricularia delicata TFB-10046 SS5]	0.00312112	7.51465	up
c117697.graph_c0	hypothetical protein AURDEDRAFT_130656 [Auricularia delicata TFB-10046 SS5]	0.0020168	Inf	up
c117703.graph_c0	hypothetical protein CERSUDRAFT_154934 [Ceriporiopsis subvermispora B]	0.0056744	Inf	up
c117712.graph_c0	PREDICTED: uncharacterized protein LOC104088003 [Nicotiana tomentosiformis]	7.91191e-08	7.37346	up
c117720.graph_c0	hypothetical protein AURDEDRAFT_51013 [Auricularia delicata TFB-10046 SS5]	0.000350783	Inf	up
c117723.graph_c0	hypothetical protein AURDEDRAFT_81994 [Auricularia delicata TFB-10046 SS5]	0.00212532	Inf	up
c117727.graph_c0	AFG1-like ATPase [Auricularia delicata TFB-10046 SS5]	0.00673945	Inf	up
c117777.graph_c0	PREDICTED: uncharacterized protein LOC103977510 [Musa acuminata subsp. malaccensis]	9.52357e-07	5.42079	up
c117802.graph_c0	OPT-domain-containing protein [Auricularia delicata TFB-10046 SS5]	0.00676786	7.12494	up
c117810.graph_c1	--	0.00713887	6.92208	up
c117812.graph_c0	pirin domain-containing protein [Trametes versicolor FP-101664 SS1]	0.00990498	Inf	up
c117822.graph_c0	hypothetical protein AURDEDRAFT_112165 [Auricularia delicata TFB-10046 SS5]	0.00284837	Inf	up
c117827.graph_c0	--	0.00995118	6.7734	up
c117828.graph_c0	hypothetical protein HETIRDRAFT_410995 [Heterobasidion irregulare TC 32-1]	4.49194e-05	Inf	up
c117828.graph_c1	DEAD-domain-containing protein [Auricularia delicata TFB-10046 SS5]	7.70351e-08	Inf	up
c117830.graph_c0	PREDICTED: proline-rich receptor-like protein kinase PERK13 [Musa acuminata subsp. malaccensis]	0.000208435	7.04913	up
c117839.graph_c0	hypothetical protein AURDEDRAFT_168645 [Auricularia delicata TFB-10046 SS5]	0.00365593	Inf	up
c117843.graph_c0	eukaryotic translation initiation factor 3 domain-containing protein [Auricularia delicata TFB-10046 SS5]	0.00063893	Inf	up
c117846.graph_c0	hypothetical protein AURDEDRAFT_115366 [Auricularia delicata TFB-10046 SS5]	7.73057e-06	Inf	up
c117847.graph_c0	PREDICTED: pyruvate kinase, cytosolic isozyme [Musa acuminata subsp. malaccensis]	0.00085243	5.54498	up
c117851.graph_c0	hypothetical protein SCHCODRAFT_50210 [Schizophyllum commune H4-8]	0.00505982	Inf	up
c117855.graph_c0	hypothetical protein AURDEDRAFT_114839 [Auricularia delicata TFB-10046 SS5]	0.00123834	9.80029	up
c117860.graph_c0	asparaginyl-tRNA synthetase [Auricularia delicata TFB-10046 SS5]	0.00417667	Inf	up
c117870.graph_c0	PREDICTED: ubiquinol oxidase 2, mitochondrial-like [Musa acuminata subsp. malaccensis]	0.000499423	6.42327	up
c117874.graph_c0	hypothetical protein GYMLUDRAFT_85036 [Gymnopus luxurians FD-317 M1]	0.00687181	Inf	up
c117880.graph_c0	--	0.00440458	6.33427	up
c117913.graph_c0	HCP-like protein [Auricularia delicata TFB-10046 SS5]	0.0039874	Inf	up
c117923.graph_c0	DUF654-domain-containing protein [Auricularia delicata TFB-10046 SS5]	0.000484201	Inf	up
c117924.graph_c0	hypothetical protein PLEOSDRAFT_1084760 [Pleurotus ostreatus PC15]	9.05887e-05	Inf	up
c117934.graph_c0	hypothetical protein M378DRAFT_101661 [Amanita muscaria Koide BX008]	0.0028567	Inf	up
c117942.graph_c0	hypothetical protein AURDEDRAFT_110534 [Auricularia delicata TFB-10046 SS5]	0.00324978	9.70366	up
c117945.graph_c0	PREDICTED: membrane steroid-binding protein 1-like [Musa acuminata subsp. malaccensis]	0.00108927	1.55058	up
c117949.graph_c0	succinate-CoA ligase [Auricularia delicata TFB-10046 SS5]	0.00461786	Inf	up
c118000.graph_c0	sc15 protein [Moniliophthora roreri MCA 2997]	0.00868	Inf	up
c118009.graph_c0	hypothetical protein PLEOSDRAFT_1091017 [Pleurotus ostreatus PC15]	0.00674533	Inf	up
c118032.graph_c0	WD40 repeat-like protein [Auricularia delicata TFB-10046 SS5]	0.00674066	Inf	up
c118035.graph_c0	signal recognition particle, SRP19 subunit [Auricularia delicata TFB-10046 SS5]	0.00341651	Inf	up
c118043.graph_c0	hypothetical protein AURDEDRAFT_186962 [Auricularia delicata TFB-10046 SS5]	0.00418495	Inf	up
c118047.graph_c0	hypothetical protein AURDEDRAFT_113810 [Auricularia delicata TFB-10046 SS5]	0.00554074	8.82763	up
c118049.graph_c0	hypothetical protein HETIRDRAFT_327211 [Heterobasidion irregulare TC 32-1]	0.000700617	Inf	up
c118062.graph_c0	hypothetical protein AURDEDRAFT_158192 [Auricularia delicata TFB-10046 SS5]	0.0013557	Inf	up
c118068.graph_c0	hypothetical protein PLICRDRAFT_113649 [Plicaturopsis crispa FD-325 SS-3]	0.0032966	Inf	up
c118072.graph_c0	DnaJ-domain-containing protein [Auricularia delicata TFB-10046 SS5]	0.000359531	Inf	up
c118080.graph_c0	--	0.00245585	Inf	up
c118089.graph_c0	--	0.00801523	Inf	up
c118101.graph_c1	NOL1/NOP2/sun family putative RNA met [Auricularia delicata TFB-10046 SS5]	0.00104882	Inf	up
c118102.graph_c0	hypothetical protein AURDEDRAFT_111210 [Auricularia delicata TFB-10046 SS5]	0.000306627	Inf	up
c118131.graph_c0	hypothetical protein AURDEDRAFT_90024 [Auricularia delicata TFB-10046 SS5]	0.00187729	Inf	up
c118164.graph_c0	hypothetical protein AURDEDRAFT_97227 [Auricularia delicata TFB-10046 SS5]	0.00796632	Inf	up
c118175.graph_c0	DEAD-domain-containing protein [Trametes versicolor FP-101664 SS1]	0.00352775	Inf	up
c118193.graph_c0	PREDICTED: CBL-interacting protein kinase 6-like [Musa acuminata subsp. malaccensis]	0.000110255	1.76014	up
c118196.graph_c0	PREDICTED: F-box protein AFR [Musa acuminata subsp. malaccensis]	5.61585e-13	3.66655	up
c118211.graph_c0	NADPH-dependent double-bond reductase 3 variant 2 [Zingiber officinale]	0.000787771	1.61167	up
c118213.graph_c0	nicotinamide mononucleotide adenylyl transferase [Auricularia delicata TFB-10046 SS5]	0.00241839	Inf	up
c118244.graph_c0	class I glutamine amidotransferase-like protein [Fomitiporia mediterranea MF3/22]	0.00175705	Inf	up
c118251.graph_c0	--	0.000260552	Inf	up
c118262.graph_c0	hypothetical protein AURDEDRAFT_111457, partial [Auricularia delicata TFB-10046 SS5]	0.00552371	Inf	up
c118269.graph_c0	hypothetical protein AURDEDRAFT_111960 [Auricularia delicata TFB-10046 SS5]	0.00319612	Inf	up
c118277.graph_c0	hypothetical protein AURDEDRAFT_128972 [Auricularia delicata TFB-10046 SS5]	0.00316417	Inf	up
c118287.graph_c0	hypothetical protein AURDEDRAFT_117126 [Auricularia delicata TFB-10046 SS5]	0.00387834	Inf	up
c118300.graph_c0	Golgi apparatus membrane protein TVP23 [Coniophora puteana RWD-64-598 SS2]	0.00300467	Inf	up
c118315.graph_c0	--	0.00324046	5.59363	up
c118323.graph_c0	Pkinase-domain-containing protein [Auricularia delicata TFB-10046 SS5]	0.00836043	Inf	up
c118330.graph_c0	hypothetical protein AURDEDRAFT_105023 [Auricularia delicata TFB-10046 SS5]	0.00278229	Inf	up
c118350.graph_c0	hypothetical protein PLICRDRAFT_93934 [Plicaturopsis crispa FD-325 SS-3]	0.000838618	Inf	up
c118351.graph_c0	hypothetical protein AURDEDRAFT_114291 [Auricularia delicata TFB-10046 SS5]	0.00153245	Inf	up
c118353.graph_c0	Bet v1-like protein [Auricularia delicata TFB-10046 SS5]	0.00283883	Inf	up
c118369.graph_c0	PREDICTED: uncharacterized protein At1g66480-like [Musa acuminata subsp. malaccensis]	0.000504485	5.0481	up
c118396.graph_c0	hypothetical protein AURDEDRAFT_108989 [Auricularia delicata TFB-10046 SS5]	0.00633393	Inf	up
c118401.graph_c0	isomerising glucosamine-fructose-6-phosphate aminotransferase [Auricularia delicata TFB-10046 SS5]	1.75492e-06	10.0634	up
c118421.graph_c0	hypothetical protein AURDEDRAFT_155745 [Auricularia delicata TFB-10046 SS5]	0.00473411	9.21555	up
c118436.graph_c0	hypothetical protein PHACADRAFT_27439 [Phanerochaete carnosa HHB-10118-sp]	0.00955346	Inf	up
c118445.graph_c0	PREDICTED: uncharacterized protein LOC103973519 [Musa acuminata subsp. malaccensis]	2.89392e-06	8.78925	up
c118453.graph_c0	hypothetical protein AURDEDRAFT_111041 [Auricularia delicata TFB-10046 SS5]	3.83093e-09	8.65836	up
c118467.graph_c0	Aldo/keto reductase [Auricularia delicata TFB-10046 SS5]	0.00274846	Inf	up
c118468.graph_c0	hypothetical protein AURDEDRAFT_161327 [Auricularia delicata TFB-10046 SS5]	0.000388041	Inf	up
c118472.graph_c0	--	6.59663e-06	8.39258	up
c118504.graph_c0	hypothetical protein Moror_10258 [Moniliophthora roreri MCA 2997]	0.00491121	Inf	up
c118508.graph_c0	--	0.000856108	5.75664	up
c118527.graph_c0	--	0.00109609	8.16886	up
c118530.graph_c0	PREDICTED: uncharacterized protein LOC104001000 [Musa acuminata subsp. malaccensis]	0.0061165	1.35112	up
c118533.graph_c0	hypothetical protein BOTBODRAFT_229315 [Botryobasidium botryosum FD-172 SS1]	0.00850168	Inf	up
c118538.graph_c0	adenylosuccinate lyase [Auricularia delicata TFB-10046 SS5]	0.00769661	Inf	up
c118556.graph_c0	hypothetical protein SERLADRAFT_469320 [Serpula lacrymans var. lacrymans S7.9]	2.96538e-10	9.4249	up
c118628.graph_c0	TBC-domain-containing protein [Auricularia delicata TFB-10046 SS5]	0.00951042	Inf	up
c118637.graph_c0	Rap30/74 interaction domain-containing protein [Auricularia delicata TFB-10046 SS5]	0.00461278	Inf	up
c118642.graph_c0	Vps54-domain-containing protein [Auricularia delicata TFB-10046 SS5]	0.00936366	Inf	up
c118643.graph_c0	--	0.00103733	Inf	up
c118645.graph_c0	hypothetical protein AURDEDRAFT_187498 [Auricularia delicata TFB-10046 SS5]	0.00046832	Inf	up
c118660.graph_c0	heat shock protein 90 [Auricularia delicata TFB-10046 SS5]	2.58334e-05	Inf	up
c118669.graph_c0	hypothetical protein AURDEDRAFT_155735 [Auricularia delicata TFB-10046 SS5]	0.00151236	Inf	up
c118679.graph_c0	hypothetical protein AURDEDRAFT_179225 [Auricularia delicata TFB-10046 SS5]	0.00342887	9.66103	up
c118694.graph_c0	hypothetical protein AURDEDRAFT_112148, partial [Auricularia delicata TFB-10046 SS5]	0.00235539	Inf	up
c118709.graph_c0	rnp domain-containing protein [Moniliophthora roreri MCA 2997]	0.00699321	Inf	up
c118717.graph_c1	predicted protein [Fibroporia radiculosa]	0.00441482	7.56212	up
c118734.graph_c0	hypothetical protein AURDEDRAFT_186764 [Auricularia delicata TFB-10046 SS5]	0.00659076	Inf	up
c118744.graph_c0	hypothetical protein PILCRDRAFT_813469 [Piloderma croceum F 1598]	0.00754085	Inf	up
c118746.graph_c0	hypothetical protein AURDEDRAFT_111375 [Auricularia delicata TFB-10046 SS5]	0.000786486	Inf	up
c118758.graph_c0	hypothetical protein AURDEDRAFT_114643 [Auricularia delicata TFB-10046 SS5]	0.0014656	Inf	up
c118758.graph_c1	Transcription factor steA [Rhizoctonia solani AG-1 IB]	0.00175662	Inf	up
c118764.graph_c0	hypothetical protein JAAARDRAFT_122192 [Jaapia argillacea MUCL 33604]	0.000385982	Inf	up
c118766.graph_c0	microtubule associated protein, partial [Gloeophyllum trabeum ATCC 11539]	0.00956217	Inf	up
c118768.graph_c0	PREDICTED: uncharacterized protein LOC103697125 [Phoenix dactylifera]	0.00653662	6.21782	up
c118769.graph_c0	chaperonin GroL [Auricularia delicata TFB-10046 SS5]	8.91762e-06	Inf	up
c118790.graph_c0	cell differentiation proteins Rcd1-like protein [Punctularia strigosozonata HHB-11173 SS5]	0.00906555	Inf	up
c118798.graph_c0	hypothetical protein SCLCIDRAFT_1218008 [Scleroderma citrinum Foug A]	6.08586e-09	5.24721	up
c118801.graph_c0	hypothetical protein AURDEDRAFT_109512 [Auricularia delicata TFB-10046 SS5]	0.000683234	Inf	up
c118835.graph_c0	hypothetical protein BN946_scf184594.g7 [Trametes cinnabarina]	0.00274425	Inf	up
c118843.graph_c0	hypothetical protein AURDEDRAFT_111072 [Auricularia delicata TFB-10046 SS5]	0.00312265	8.0591	up
c118855.graph_c0	hypothetical protein AURDEDRAFT_169317 [Auricularia delicata TFB-10046 SS5]	1.85849e-08	10.9322	up
c118859.graph_c0	calcium-translocating P-type ATPase [Auricularia delicata TFB-10046 SS5]	5.03513e-06	9.78186	up
c118866.graph_c0	hypothetical protein DACRYDRAFT_29558, partial [Dacryopinax sp. DJM-731 SS1]	0.0003533	Inf	up
c118881.graph_c0	phosphate permease [Auricularia delicata TFB-10046 SS5]	0.000700486	Inf	up
c118882.graph_c0	--	0.00710709	Inf	up
c118891.graph_c0	hypothetical protein BOTBODRAFT_170098 [Botryobasidium botryosum FD-172 SS1]	0.000244623	Inf	up
c118895.graph_c0	hypothetical protein [Podospora anserina S mat+]	0.00528295	Inf	up
c118899.graph_c0	hypothetical protein PAXRUDRAFT_145612 [Paxillus rubicundulus Ve08.2h10]	0.00684012	Inf	up
c118918.graph_c0	PREDICTED: cation transport regulator-like protein 2 [Musa acuminata subsp. malaccensis]	0.00187456	6.9861	up
c118919.graph_c0	Mov34-domain-containing protein [Auricularia delicata TFB-10046 SS5]	0.0021495	Inf	up
c118931.graph_c0	BRO1-domain-containing protein [Auricularia delicata TFB-10046 SS5]	0.00730736	Inf	up
c118932.graph_c0	hypothetical protein TRAVEDRAFT_123241, partial [Trametes versicolor FP-101664 SS1]	0.00264256	Inf	up
c118940.graph_c0	PREDICTED: protein LYK5-like [Musa acuminata subsp. malaccensis]	8.35389e-05	4.99497	up
c118949.graph_c0	glycoside hydrolase/deacetylase [Trametes versicolor FP-101664 SS1]	0.00049513	10.8027	up
c118953.graph_c0	S-adenosyl-L-methionine-dependent methyltransferase [Auricularia delicata TFB-10046 SS5]	0.00501062	Inf	up
c118961.graph_c0	ankyrin [Auricularia delicata TFB-10046 SS5]	0.00381104	Inf	up
c118973.graph_c0	hypothetical protein AURDEDRAFT_113080 [Auricularia delicata TFB-10046 SS5]	0.00835503	Inf	up
c118986.graph_c0	glycoside hydrolase [Auricularia delicata TFB-10046 SS5]	0.00875124	Inf	up
c118996.graph_c0	PREDICTED: uncharacterized protein LOC103998989 [Musa acuminata subsp. malaccensis]	0.00592138	4.57733	up
c119002.graph_c0	hypothetical protein AURDEDRAFT_116684 [Auricularia delicata TFB-10046 SS5]	1.29864e-06	Inf	up
c119005.graph_c0	hypothetical protein M422DRAFT_29888 [Sphaerobolus stellatus SS14]	6.33184e-05	Inf	up
c119026.graph_c0	P-loop containing nucleoside triphosphate hydrolase protein [Auricularia delicata TFB-10046 SS5]	0.000529861	Inf	up
c119039.graph_c0	bifunctional tryptophan synthase TRP1 [Auricularia delicata TFB-10046 SS5]	0.0064429	Inf	up
c119040.graph_c0	hypothetical protein PUNSTDRAFT_129366 [Punctularia strigosozonata HHB-11173 SS5]	1.14043e-07	9.74879	up
c119057.graph_c0	DEAD-domain-containing protein [Auricularia delicata TFB-10046 SS5]	0.00137543	Inf	up
c119070.graph_c0	hypothetical protein PIIN_03302 [Piriformospora indica DSM 11827]	0.00615181	Inf	up
c119075.graph_c0	NADH:flavin oxidoreductase/NADH oxidase [Punctularia strigosozonata HHB-11173 SS5]	0.000692729	Inf	up
c119077.graph_c0	PREDICTED: L-type lectin-domain containing receptor kinase IX.1-like [Musa acuminata subsp. malaccensis]	0.00547355	4.69834	up
c119106.graph_c0	PREDICTED: uncharacterized protein LOC103970827 [Musa acuminata subsp. malaccensis]	1.21946e-09	2.84398	up
c119130.graph_c0	Metallo-dependent phosphatase [Auricularia delicata TFB-10046 SS5]	0.00468479	Inf	up
c119190.graph_c1	hypothetical protein PLEOSDRAFT_1093099 [Pleurotus ostreatus PC15]	0.00130772	Inf	up
c119229.graph_c0	general substrate transporter [Auricularia delicata TFB-10046 SS5]	0.00951042	Inf	up
c119241.graph_c0	--	0.000558129	Inf	up
c119254.graph_c0	predicted protein [Fibroporia radiculosa]	2.45958e-06	Inf	up
c119254.graph_c1	hypothetical protein PLICRDRAFT_43758 [Plicaturopsis crispa FD-325 SS-3]	0.00930499	Inf	up
c119261.graph_c0	PREDICTED: probable inactive receptor kinase At4g23740 [Musa acuminata subsp. malaccensis]	9.07533e-06	6.11506	up
c119263.graph_c0	hypothetical protein AURDEDRAFT_110036 [Auricularia delicata TFB-10046 SS5]	0.00568919	Inf	up
c119269.graph_c0	NAD-dependent deacetylase sirtuin-2 [Auricularia delicata TFB-10046 SS5]	0.00252393	Inf	up
c119278.graph_c0	--	8.31771e-09	9.37219	up
c119282.graph_c0	26S proteasome subunit P45 [Dichomitus squalens LYAD-421 SS1]	0.000316268	Inf	up
c119314.graph_c0	ras opposite [Auricularia delicata TFB-10046 SS5]	0.00535134	Inf	up
c119319.graph_c0	PREDICTED: heavy metal-associated isoprenylated plant protein 26-like [Musa acuminata subsp. malaccensis]	0.000606244	2.78258	up
c119320.graph_c0	--	0.00589375	Inf	up
c119430.graph_c0	hypothetical protein AURDEDRAFT_113887 [Auricularia delicata TFB-10046 SS5]	6.70906e-09	9.75117	up
c119436.graph_c0	dye-decolorizing peroxidase precursor [Auricularia auricula-judae]	0.00354676	Inf	up
c119440.graph_c0	Rab5-bind domain-containing protein [Rhizoctonia solani AG-1 IA]	0.00298144	Inf	up
c119461.graph_c0	hypothetical protein AURDEDRAFT_61186 [Auricularia delicata TFB-10046 SS5]	0.00574464	Inf	up
c119465.graph_c0	hypothetical protein FOMPIDRAFT_1060524 [Fomitopsis pinicola FP-58527 SS1]	0.00846256	Inf	up
c119465.graph_c1	DEAD/H helicase [Auricularia delicata TFB-10046 SS5]	0.00417398	Inf	up
c119472.graph_c0	Utp14-domain-containing protein [Auricularia delicata TFB-10046 SS5]	0.00937686	Inf	up
c119477.graph_c0	ubiquitin activating enzyme [Auricularia delicata TFB-10046 SS5]	0.000551343	8.41322	up
c119483.graph_c0	hypothetical protein AURDEDRAFT_111247 [Auricularia delicata TFB-10046 SS5]	0.000676787	9.47454	up
c119484.graph_c0	--	0.00036913	2.54906	up
c119495.graph_c0	hypothetical protein JAAARDRAFT_67462 [Jaapia argillacea MUCL 33604]	0.000737074	Inf	up
c119523.graph_c0	--	0.00522271	Inf	up
c119529.graph_c0	polymerase [Auricularia delicata TFB-10046 SS5]	0.00494705	Inf	up
c119537.graph_c0	UDP-glucose/GDP-mannose dehydrogenase [Auricularia delicata TFB-10046 SS5]	0.000879491	Inf	up
c119540.graph_c0	--	0.00607497	6.33474	up
c119596.graph_c0	hypothetical protein AURDEDRAFT_149021 [Auricularia delicata TFB-10046 SS5]	0.00196819	7.79402	up
c119596.graph_c1	hypothetical protein AURDEDRAFT_149021 [Auricularia delicata TFB-10046 SS5]	0.00223165	Inf	up
c119602.graph_c0	alpha/beta-hydrolase [Auricularia delicata TFB-10046 SS5]	0.00327882	Inf	up
c119613.graph_c0	hypothetical protein AURDEDRAFT_110490 [Auricularia delicata TFB-10046 SS5]	4.72657e-05	Inf	up
c119633.graph_c0	dynein heavy chain protein 2 [Auricularia delicata TFB-10046 SS5]	0.00595518	Inf	up
c119642.graph_c0	hypothetical protein AURDEDRAFT_110900 [Auricularia delicata TFB-10046 SS5]	0.000425115	Inf	up
c119649.graph_c0	kinase-like protein, partial [Punctularia strigosozonata HHB-11173 SS5]	0.000870697	Inf	up
c119672.graph_c0	DNase I-like protein [Auricularia delicata TFB-10046 SS5]	0.00504506	Inf	up
c119674.graph_c0	hypothetical protein HYDPIDRAFT_26628 [Hydnomerulius pinastri MD-312]	0.00440458	Inf	up
c119678.graph_c0	kinase-like protein [Auricularia delicata TFB-10046 SS5]	0.00771227	Inf	up
c119701.graph_c0	--	0.00263352	5.95158	up
c119713.graph_c0	--	2.58334e-05	Inf	up
c119727.graph_c1	--	0.00368247	Inf	up
c119751.graph_c0	hypothetical protein AURDEDRAFT_110095 [Auricularia delicata TFB-10046 SS5]	0.00389719	Inf	up
c119775.graph_c0	hypothetical protein AURDEDRAFT_182705 [Auricularia delicata TFB-10046 SS5]	0.00235181	10.262	up
c119779.graph_c0	UDP-xylose synthase [Auricularia delicata TFB-10046 SS5]	0.000630439	Inf	up
c119785.graph_c0	homocitrate synthase [Auricularia delicata TFB-10046 SS5]	0.000412069	Inf	up
c119803.graph_c0	--	0.00649083	5.69301	up
c119810.graph_c0	hypothetical protein STEHIDRAFT_99451 [Stereum hirsutum FP-91666 SS1]	0.00554535	Inf	up
c119835.graph_c0	hypothetical protein AURDEDRAFT_111841 [Auricularia delicata TFB-10046 SS5]	0.0021652	Inf	up
c119844.graph_c0	glycoside hydrolase/deacetylase [Trametes versicolor FP-101664 SS1]	7.6412e-07	Inf	up
c119850.graph_c0	Dolichyl-diphosphooligosaccharide-protein glycosyltransferase 48kDa subunit [Auricularia delicata TFB-10046 SS5]	0.00564696	Inf	up
c119876.graph_c0	PREDICTED: RING-H2 zinc finger protein RHA1a-like [Musa acuminata subsp. malaccensis]	8.18076e-05	3.86174	up
c119893.graph_c0	hypothetical protein PLICRDRAFT_39708 [Plicaturopsis crispa FD-325 SS-3]	0.00322552	Inf	up
c119913.graph_c0	hypothetical protein PISMIDRAFT_677951 [Pisolithus microcarpus 441]	0.000409552	Inf	up
c119918.graph_c0	hypothetical protein M413DRAFT_442432 [Hebeloma cylindrosporum h7]	0.000195387	Inf	up
c119919.graph_c0	hypothetical protein PLEOSDRAFT_1082467 [Pleurotus ostreatus PC15]	0.00769807	9.86567	up
c119949.graph_c0	hypothetical protein AURDEDRAFT_149495 [Auricularia delicata TFB-10046 SS5]	0.00535299	Inf	up
c119956.graph_c0	putative gcv1-glycine subunit mitochondrial [Moniliophthora roreri MCA 2997]	0.00961408	Inf	up
c119963.graph_c0	--	0.000786648	Inf	up
c119974.graph_c0	--	0.00648036	Inf	up
c119991.graph_c0	predicted protein [Fibroporia radiculosa]	0.00671645	Inf	up
c119993.graph_c0	hypothetical protein M422DRAFT_43485 [Sphaerobolus stellatus SS14]	0.00238165	7.01595	up
c120000.graph_c0	--	0.000128234	7.89387	up
c120012.graph_c0	WD40 repeat-like protein [Auricularia delicata TFB-10046 SS5]	0.0043142	Inf	up
c120050.graph_c0	hypothetical protein AURDEDRAFT_176140 [Auricularia delicata TFB-10046 SS5]	0.00640957	Inf	up
c120050.graph_c1	hypothetical protein AURDEDRAFT_186730 [Auricularia delicata TFB-10046 SS5]	0.000355311	Inf	up
c120058.graph_c0	UPF0187-domain-containing protein [Auricularia delicata TFB-10046 SS5]	0.00828047	Inf	up
c120066.graph_c0	hypothetical protein GLOTRDRAFT_114793 [Gloeophyllum trabeum ATCC 11539]	0.00819206	Inf	up
c120076.graph_c0	DUF1620-domain-containing protein, partial [Auricularia delicata TFB-10046 SS5]	0.00212532	Inf	up
c120087.graph_c0	hypothetical protein CONPUDRAFT_124866 [Coniophora puteana RWD-64-598 SS2]	0.00404135	Inf	up
c120119.graph_c0	hypothetical protein HYDPIDRAFT_44133 [Hydnomerulius pinastri MD-312]	0.00413717	Inf	up
c120132.graph_c0	--	0.000856601	10.1834	up
c120140.graph_c0	--	0.00491598	5.26176	up
c120141.graph_c0	hypothetical protein AURDEDRAFT_184110 [Auricularia delicata TFB-10046 SS5]	1.58159e-05	8.53207	up
c120163.graph_c1	UPF0183-domain-containing protein [Auricularia delicata TFB-10046 SS5]	0.00560824	Inf	up
c120164.graph_c0	hypothetical protein AURDEDRAFT_64231 [Auricularia delicata TFB-10046 SS5]	0.00983095	Inf	up
c120174.graph_c0	hypothetical protein RSAG8_05862, partial [Rhizoctonia solani AG-8 WAC10335]	1.28138e-06	10.7361	up
c120183.graph_c0	hypothetical protein AURDEDRAFT_180498 [Auricularia delicata TFB-10046 SS5]	0.00538086	Inf	up
c120199.graph_c0	eukaryotic translation initiation factor 3 subunit 6 [Dichomitus squalens LYAD-421 SS1]	0.00159105	Inf	up
c120225.graph_c0	peptidase M24A, methionine aminopeptidase [Auricularia delicata TFB-10046 SS5]	0.00712375	Inf	up
c120235.graph_c0	hypothetical protein AURDEDRAFT_153107 [Auricularia delicata TFB-10046 SS5]	0.000198194	Inf	up
c120260.graph_c0	hypothetical protein AURDEDRAFT_53538 [Auricularia delicata TFB-10046 SS5]	0.00278229	Inf	up
c120263.graph_c0	hypothetical protein K443DRAFT_684019 [Laccaria amethystina LaAM-08-1]	0.00036913	Inf	up
c120287.graph_c0	WD40 repeat-like protein [Auricularia delicata TFB-10046 SS5]	0.00426118	9.02726	up
c120294.graph_c0	hypothetical protein AURDEDRAFT_109769 [Auricularia delicata TFB-10046 SS5]	0.000990063	5.38762	up
c120300.graph_c0	PREDICTED: glycerophosphodiester phosphodiesterase GDE1-like [Musa acuminata subsp. malaccensis]	0.000722517	4.53192	up
c120304.graph_c0	hypothetical protein AURDEDRAFT_186483 [Auricularia delicata TFB-10046 SS5]	0.00119156	10.0878	up
c120306.graph_c0	predicted protein [Laccaria bicolor S238N-H82]	0.00224154	Inf	up
c120323.graph_c0	hypothetical protein AURDEDRAFT_115198 [Auricularia delicata TFB-10046 SS5]	0.00112956	Inf	up
c120326.graph_c0	mannose 6-phosphate receptor domain-containing protein [Auricularia delicata TFB-10046 SS5]	0.00525322	7.08325	up
c120334.graph_c0	PREDICTED: uncharacterized protein LOC103999217 [Musa acuminata subsp. malaccensis]	0.000787771	1.86645	up
c120337.graph_c0	PREDICTED: protein GLUTAMINE DUMPER 2-like [Phoenix dactylifera]	0.0076034	6.90848	up
c120341.graph_c0	hypothetical protein AURDEDRAFT_56466, partial [Auricularia delicata TFB-10046 SS5]	0.00193489	Inf	up
c120341.graph_c1	hypothetical protein M378DRAFT_71520 [Amanita muscaria Koide BX008]	0.00235539	Inf	up
c120361.graph_c0	--	0.00152388	5.2702	up
c120383.graph_c0	porphobilinogen deaminase [Auricularia delicata TFB-10046 SS5]	0.000730013	Inf	up
c120388.graph_c0	--	0.000380116	7.08026	up
c120395.graph_c0	--	0.00100425	Inf	up
c120405.graph_c0	hypothetical protein BN946_scf184828.g6 [Trametes cinnabarina]	0.0034668	Inf	up
c120416.graph_c0	--	0.00956217	4.66698	up
c120432.graph_c0	PREDICTED: 4-coumarate--CoA ligase-like 10 [Musa acuminata subsp. malaccensis]	0.000112914	3.23638	up
c120441.graph_c0	hypothetical protein AURDEDRAFT_141036 [Auricularia delicata TFB-10046 SS5]	0.00118854	Inf	up
c120458.graph_c0	TMS membrane protein/tumor differentially expressed protein [Auricularia delicata TFB-10046 SS5]	0.00211601	Inf	up
c120461.graph_c0	hypothetical protein AURDEDRAFT_142434 [Auricularia delicata TFB-10046 SS5]	0.00769661	Inf	up
c120469.graph_c0	galactose mutarotase-like protein [Auricularia delicata TFB-10046 SS5]	0.0065496	Inf	up
c120476.graph_c0	--	0.00340066	5.70799	up
c120487.graph_c0	--	0.00260808	Inf	up
c120500.graph_c0	hydrolase [Auricularia delicata TFB-10046 SS5]	0.0097451	Inf	up
c120511.graph_c0	hypothetical protein DICSQDRAFT_56023 [Dichomitus squalens LYAD-421 SS1]	4.61748e-13	Inf	up
c120516.graph_c0	protein serine/threonine phosphatase 2C [Auricularia delicata TFB-10046 SS5]	0.00527394	8.85319	up
c120524.graph_c1	PREDICTED: perakine reductase-like isoform X1 [Musa acuminata subsp. malaccensis]	7.29445e-05	3.02062	up
c120529.graph_c0	Yip1-domain-containing protein [Auricularia delicata TFB-10046 SS5]	0.00734518	Inf	up
c120533.graph_c0	hypothetical protein BOTBODRAFT_189074 [Botryobasidium botryosum FD-172 SS1]	4.08376e-05	Inf	up
c120555.graph_c0	SURF4-domain-containing protein [Auricularia delicata TFB-10046 SS5]	8.40988e-06	Inf	up
c120556.graph_c0	--	0.00199459	5.86877	up
c120576.graph_c0	hypothetical protein AURDEDRAFT_64333 [Auricularia delicata TFB-10046 SS5]	0.000305633	10.6263	up
c120580.graph_c0	hydroxymethyltransferase [Auricularia delicata TFB-10046 SS5]	0.000407538	Inf	up
c120626.graph_c0	hypothetical protein CERSUDRAFT_45790 [Ceriporiopsis subvermispora B]	0.0019622	Inf	up
c120632.graph_c0	hypothetical protein AURDEDRAFT_112948 [Auricularia delicata TFB-10046 SS5]	0.00834396	Inf	up
c120636.graph_c0	hypothetical protein AURDEDRAFT_110772 [Auricularia delicata TFB-10046 SS5]	0.000468496	Inf	up
c120639.graph_c0	hypothetical protein FOMMEDRAFT_93383 [Fomitiporia mediterranea MF3/22]	2.14793e-19	10.862	up
c120643.graph_c0	putative MFS nicotinic acid transporter Tna1 [Auricularia delicata TFB-10046 SS5]	0.000390751	Inf	up
c120646.graph_c0	PREDICTED: bZIP transcription factor 60 [Musa acuminata subsp. malaccensis]	3.37027e-08	2.51313	up
c120653.graph_c0	PREDICTED: pathogenesis-related protein 1-like [Musa acuminata subsp. malaccensis]	0.00168144	7.46692	up
c120658.graph_c0	--	0.00238372	Inf	up
c120660.graph_c1	hypothetical protein AURDEDRAFT_122036 [Auricularia delicata TFB-10046 SS5]	0.0093468	Inf	up
c120668.graph_c0	hypothetical protein PLEOSDRAFT_1085165 [Pleurotus ostreatus PC15]	0.00238326	Inf	up
c120670.graph_c0	SNF2 family DNA-dependent ATPase [Auricularia delicata TFB-10046 SS5]	0.000647469	Inf	up
c120676.graph_c0	hypothetical protein AURDEDRAFT_114886 [Auricularia delicata TFB-10046 SS5]	0.000256462	Inf	up
c120680.graph_c0	PREDICTED: probable mitochondrial chaperone BCS1-B [Musa acuminata subsp. malaccensis]	5.02457e-10	3.60255	up
c120695.graph_c1	--	0.009306	Inf	up
c120713.graph_c0	chaps-domain-containing protein [Auricularia delicata TFB-10046 SS5]	0.00223451	Inf	up
c120722.graph_c1	kinase-like protein [Auricularia delicata TFB-10046 SS5]	0.00187729	Inf	up
c120724.graph_c0	DUF1682-domain-containing protein [Auricularia delicata TFB-10046 SS5]	0.00803202	Inf	up
c120725.graph_c0	S-adenosyl-L-methionine-dependent methyltransferase [Auricularia delicata TFB-10046 SS5]	0.00212176	Inf	up
c120737.graph_c0	acetolactate synthase [Auricularia delicata TFB-10046 SS5]	0.000574383	Inf	up
c120746.graph_c0	hypothetical protein AURDEDRAFT_143597 [Auricularia delicata TFB-10046 SS5]	0.00188209	Inf	up
c120748.graph_c0	homeobox-domain-containing protein, partial [Coniophora puteana RWD-64-598 SS2]	0.00291643	Inf	up
c120759.graph_c0	DHS-like NAD/FAD-binding domain-containing protein [Gloeophyllum trabeum ATCC 11539]	0.00283337	Inf	up
c120802.graph_c0	clathrin heavy chain [Auricularia delicata TFB-10046 SS5]	0.000427737	Inf	up
c120842.graph_c0	--	0.00266238	5.85639	up
c120852.graph_c0	--	0.00146847	Inf	up
c120870.graph_c0	metalloendopeptidase, partial [Auricularia delicata TFB-10046 SS5]	0.00399293	7.03154	up
c120877.graph_c0	hypothetical protein AURDEDRAFT_80002 [Auricularia delicata TFB-10046 SS5]	0.00414263	Inf	up
c120878.graph_c0	hypothetical protein AURDEDRAFT_93093 [Auricularia delicata TFB-10046 SS5]	0.00124087	Inf	up
c120897.graph_c0	hypothetical protein AURDEDRAFT_116763 [Auricularia delicata TFB-10046 SS5]	1.2206e-06	Inf	up
c120916.graph_c0	hypothetical protein SS1G_03618 [Sclerotinia sclerotiorum 1980]	0.00854697	Inf	up
c120930.graph_c1	PREDICTED: actin-2-like [Musa acuminata subsp. malaccensis]	1.20435e-05	2.36263	up
c120936.graph_c0	hypothetical protein AURDEDRAFT_47495, partial [Auricularia delicata TFB-10046 SS5]	0.000238367	9.5228	up
c120937.graph_c0	ATG16-domain-containing protein [Auricularia delicata TFB-10046 SS5]	0.000688336	Inf	up
c120945.graph_c0	CC42_CANAL CELL division control protein 42 [Gloeophyllum trabeum ATCC 11539]	0.00168467	7.72672	up
c120976.graph_c0	O-methyltransferase, putative [Neosartorya fischeri NRRL 181]	0.00517772	7.36372	up
c120991.graph_c0	26S proteasome regulatory complex, ATPase RPT6 [Auricularia delicata TFB-10046 SS5]	0.0014814	Inf	up
c120999.graph_c0	hypothetical protein AURDEDRAFT_112865 [Auricularia delicata TFB-10046 SS5]	0.00484121	10.4998	up
c121002.graph_c1	hypothetical protein AURDEDRAFT_111219 [Auricularia delicata TFB-10046 SS5]	0.0051968	Inf	up
c121005.graph_c0	--	0.000214925	Inf	up
c121007.graph_c0	--	0.00821654	6.58567	up
c121014.graph_c0	hypothetical protein PILCRDRAFT_820083 [Piloderma croceum F 1598]	0.000718797	9.40242	up
c121024.graph_c0	bifunctional 6-phosphofructo-2-kinase/fructose-2,6-bisphosphate 2-phosphatase [Auricularia delicata TFB-10046 SS5]	0.00544198	Inf	up
c121028.graph_c0	--	0.000120967	7.33852	up
c121029.graph_c0	hypothetical protein M422DRAFT_780918 [Sphaerobolus stellatus SS14]	0.00174169	Inf	up
c121030.graph_c0	hypothetical protein AURDEDRAFT_176499 [Auricularia delicata TFB-10046 SS5]	0.00111101	Inf	up
c121034.graph_c0	APC amino acid permease [Auricularia delicata TFB-10046 SS5]	0.00626831	Inf	up
c121057.graph_c0	--	0.00158124	5.65286	up
c121059.graph_c0	MFS general substrate transporter [Auricularia delicata TFB-10046 SS5]	0.00647689	Inf	up
c121063.graph_c0	PREDICTED: probable calcium-binding protein CML41 [Musa acuminata subsp. malaccensis]	0.0066835	5.51469	up
c121064.graph_c0	fumarate hydratase [Auricularia delicata TFB-10046 SS5]	0.000838618	8.62298	up
c121068.graph_c0	glycoside hydrolase family 79 protein [Auricularia delicata TFB-10046 SS5]	0.00777339	Inf	up
c121076.graph_c0	hypothetical protein BOTBODRAFT_395063 [Botryobasidium botryosum FD-172 SS1]	0.00433198	Inf	up
c121078.graph_c0	inositol monophosphatase [Auricularia delicata TFB-10046 SS5]	0.00488034	Inf	up
c121084.graph_c0	hypothetical protein AURDEDRAFT_111848 [Auricularia delicata TFB-10046 SS5]	0.00331359	8.7916	up
c121088.graph_c0	hypothetical protein PLICRDRAFT_26265 [Plicaturopsis crispa FD-325 SS-3]	0.00583943	6.7076	up
c121089.graph_c0	hypothetical protein AURDEDRAFT_110394 [Auricularia delicata TFB-10046 SS5]	0.00190155	Inf	up
c121099.graph_c0	hypothetical protein CERSUDRAFT_113475 [Ceriporiopsis subvermispora B]	0.00679573	Inf	up
c121104.graph_c0	PREDICTED: uncharacterized protein LOC103999217 [Musa acuminata subsp. malaccensis]	0.00332734	1.56971	up
c121111.graph_c0	hypothetical protein HYDPIDRAFT_28904 [Hydnomerulius pinastri MD-312]	0.00382815	Inf	up
c121125.graph_c0	Glc-6-P isomerase [Auricularia delicata TFB-10046 SS5]	0.00886178	8.296	up
c121128.graph_c0	hypothetical protein GLOTRDRAFT_124196 [Gloeophyllum trabeum ATCC 11539]	0.00229154	Inf	up
c121137.graph_c0	hypothetical protein BOTBODRAFT_53076 [Botryobasidium botryosum FD-172 SS1]	0.00398613	8.5684	up
c121146.graph_c0	PREDICTED: pathogenesis-related genes transcriptional activator PTI6-like [Musa acuminata subsp. malaccensis]	0.00713887	1.92516	up
c121184.graph_c0	PH domain-like protein [Auricularia delicata TFB-10046 SS5]	0.0058726	6.67596	up
c121185.graph_c0	hypothetical protein AURDEDRAFT_185578 [Auricularia delicata TFB-10046 SS5]	0.000465586	Inf	up
c121196.graph_c0	hypothetical protein M408DRAFT_329315 [Serendipita vermifera MAFF 305830]	0.00574271	Inf	up
c121200.graph_c0	--	0.00853286	4.85157	up
c121226.graph_c0	--	0.000490849	7.78948	up
c121296.graph_c0	hypothetical protein AURDEDRAFT_115600 [Auricularia delicata TFB-10046 SS5]	0.00105431	Inf	up
c121297.graph_c0	--	2.26698e-08	7.93163	up
c121300.graph_c0	hypothetical protein AURDEDRAFT_144451 [Auricularia delicata TFB-10046 SS5]	0.00434	Inf	up
c121320.graph_c0	FAD/NAD(P)-binding domain-containing protein [Dichomitus squalens LYAD-421 SS1]	0.0067173	Inf	up
c121327.graph_c0	--	1.12764e-05	8.28141	up
c121330.graph_c0	cytoplasmic protein [Auricularia delicata TFB-10046 SS5]	0.00195825	Inf	up
c121330.graph_c1	cytoplasmic protein [Auricularia delicata TFB-10046 SS5]	0.00254886	Inf	up
c121336.graph_c0	--	0.00191626	7.31289	up
c121349.graph_c0	PREDICTED: probable polyamine oxidase 2 isoform X1 [Musa acuminata subsp. malaccensis]	7.73057e-06	5.0856	up
c121369.graph_c0	oligosaccharyl transferase alpha subunit [Auricularia delicata TFB-10046 SS5]	0.00305062	Inf	up
c121383.graph_c0	--	0.00828237	4.27838	up
c121386.graph_c0	--	0.00560214	3.76989	up
c121415.graph_c0	phospholipase C/P1 nuclease [Auricularia delicata TFB-10046 SS5]	0.00661714	Inf	up
c121423.graph_c0	PREDICTED: uncharacterized protein LOC103701496 [Phoenix dactylifera]	0.00327419	3.27763	up
c121424.graph_c0	--	0.00020776	7.97158	up
c121428.graph_c0	hypothetical protein HYDPIDRAFT_177399 [Hydnomerulius pinastri MD-312]	0.00175333	Inf	up
c121435.graph_c0	aryl-alcohol dehydrogenase [Coprinopsis cinerea okayama7#130]	0.000456503	Inf	up
c121454.graph_c0	MFS general substrate transporter [Coniophora puteana RWD-64-598 SS2]	0.000181725	Inf	up
c121464.graph_c0	NAD(P)-binding protein [Auricularia delicata TFB-10046 SS5]	0.000244581	Inf	up
c121466.graph_c0	related to xylosidase/glycosyl hydrolase, putative-Neosartorya fischeri [Piriformospora indica DSM 11827]	0.00414703	8.18866	up
c121473.graph_c0	hypothetical protein PILCRDRAFT_700471 [Piloderma croceum F 1598]	0.0063362	Inf	up
c121482.graph_c0	hypothetical protein AURDEDRAFT_155584 [Auricularia delicata TFB-10046 SS5]	0.00337562	Inf	up
c121488.graph_c0	--	0.000178888	Inf	up
c121488.graph_c1	hypothetical protein PLICRDRAFT_37692 [Plicaturopsis crispa FD-325 SS-3]	6.12163e-07	Inf	up
c121491.graph_c1	RNA-binding domain-containing protein [Fomitiporia mediterranea MF3/22]	0.00114671	Inf	up
c121498.graph_c0	hypothetical protein AURDEDRAFT_183407 [Auricularia delicata TFB-10046 SS5]	0.00161347	Inf	up
c121499.graph_c0	acetyl-CoA synthetase-like protein [Auricularia delicata TFB-10046 SS5]	0.000256462	Inf	up
c121506.graph_c1	--	0.000434314	4.04817	up
c121507.graph_c0	hypothetical protein AURDEDRAFT_114492 [Auricularia delicata TFB-10046 SS5]	2.72616e-05	Inf	up
c121509.graph_c0	ARM repeat-containing protein [Auricularia delicata TFB-10046 SS5]	0.000595285	Inf	up
c121510.graph_c0	hypothetical protein AOL_s00215g274 [Arthrobotrys oligospora ATCC 24927]	0.00103028	Inf	up
c121516.graph_c0	hypothetical protein RSOL_352480 [Rhizoctonia solani AG-3 Rhs1AP]	6.26453e-05	Inf	up
c121525.graph_c0	hypothetical protein AURDEDRAFT_112425 [Auricularia delicata TFB-10046 SS5]	0.005355	Inf	up
c121534.graph_c0	--	0.00778348	6.14452	up
c121542.graph_c0	hypothetical protein PIIN_07195 [Piriformospora indica DSM 11827]	0.000684711	Inf	up
c121564.graph_c0	Pkinase-domain-containing protein [Auricularia delicata TFB-10046 SS5]	0.000229357	Inf	up
c121580.graph_c0	peptidase C14 [Auricularia delicata TFB-10046 SS5]	0.00387603	Inf	up
c121595.graph_c0	PREDICTED: uncharacterized protein LOC103723376 [Phoenix dactylifera]	2.80215e-07	7.4449	up
c121610.graph_c0	hypothetical protein AURDEDRAFT_180943 [Auricularia delicata TFB-10046 SS5]	0.00755685	Inf	up
c121623.graph_c0	--	6.26825e-05	Inf	up
c121639.graph_c0	hypothetical protein BOTBODRAFT_38173 [Botryobasidium botryosum FD-172 SS1]	9.88612e-05	Inf	up
c121643.graph_c0	serine-tRNA ligase [Auricularia delicata TFB-10046 SS5]	0.000290964	Inf	up
c121644.graph_c0	6-phosphofructokinase [Auricularia delicata TFB-10046 SS5]	0.0035256	Inf	up
c121649.graph_c0	hypothetical protein BN14_00989 [Rhizoctonia solani AG-1 IB]	7.31517e-05	Inf	up
c121651.graph_c0	hypothetical protein JAAARDRAFT_70737 [Jaapia argillacea MUCL 33604]	0.000624782	Inf	up
c121681.graph_c0	hypothetical protein BOTBODRAFT_142417 [Botryobasidium botryosum FD-172 SS1]	0.00182017	Inf	up
c121689.graph_c0	hypothetical protein JAAARDRAFT_162104 [Jaapia argillacea MUCL 33604]	0.00215732	Inf	up
c121696.graph_c0	hypothetical protein CERSUDRAFT_111736 [Ceriporiopsis subvermispora B]	0.00172521	Inf	up
c121709.graph_c0	hypothetical protein AURDEDRAFT_113340 [Auricularia delicata TFB-10046 SS5]	0.00198894	Inf	up
c121721.graph_c0	--	0.00961538	8.67071	up
c121729.graph_c0	hypothetical protein PLICRDRAFT_172796 [Plicaturopsis crispa FD-325 SS-3]	0.00298633	Inf	up
c121739.graph_c0	--	0.00969328	Inf	up
c121747.graph_c0	hypothetical protein AURDEDRAFT_110618 [Auricularia delicata TFB-10046 SS5]	0.00480191	Inf	up
c121751.graph_c0	Adaptor protein complex AP-1 gamma subunit [Auricularia delicata TFB-10046 SS5]	0.00113073	Inf	up
c121757.graph_c0	cytochrome P450 [Auricularia delicata TFB-10046 SS5]	0.00558043	9.06049	up
c121778.graph_c0	antiviral helicase [Auricularia delicata TFB-10046 SS5]	0.00138948	Inf	up
c121810.graph_c0	acyl-CoA oxidase [Auricularia delicata TFB-10046 SS5]	0.00425902	Inf	up
c121841.graph_c0	--	0.00563358	Inf	up
c121861.graph_c0	initiation factor 2 [Auricularia delicata TFB-10046 SS5]	0.000437906	Inf	up
c121887.graph_c0	--	0.00344498	5.81131	up
c121888.graph_c0	PREDICTED: peroxidase 60-like [Musa acuminata subsp. malaccensis]	0.00301929	Inf	up
c121895.graph_c0	PREDICTED: formate dehydrogenase 1, mitochondrial [Musa acuminata subsp. malaccensis]	0.00344498	5.89801	up
c121908.graph_c0	--	2.77151e-06	Inf	up
c121913.graph_c0	hypothetical protein CY34DRAFT_798666 [Suillus luteus UH-Slu-Lm8-n1]	0.000164011	9.31398	up
c121918.graph_c0	NAD(P)-binding protein [Auricularia delicata TFB-10046 SS5]	0.0084582	Inf	up
c121920.graph_c0	hypothetical protein AURDEDRAFT_113314 [Auricularia delicata TFB-10046 SS5]	0.00139253	Inf	up
c121922.graph_c0	catalase [Auricularia delicata TFB-10046 SS5]	0.00471701	Inf	up
c121943.graph_c0	copii coat protein [Trametes versicolor FP-101664 SS1]	0.00325047	Inf	up
c121947.graph_c0	Rho GTPase activation protein [Auricularia delicata TFB-10046 SS5]	0.000841629	Inf	up
c121962.graph_c0	Cullin-domain-containing protein [Auricularia delicata TFB-10046 SS5]	1.8846e-05	Inf	up
c121964.graph_c0	--	0.00521614	5.25022	up
c121988.graph_c0	hypothetical protein AURDEDRAFT_113799, partial [Auricularia delicata TFB-10046 SS5]	1.18318e-05	Inf	up
c121995.graph_c0	--	0.00885174	Inf	up
c121996.graph_c0	hypothetical protein PLICRDRAFT_36621 [Plicaturopsis crispa FD-325 SS-3]	0.000328309	Inf	up
c122002.graph_c0	hypothetical protein FOMPIDRAFT_1021374 [Fomitopsis pinicola FP-58527 SS1]	0.000414404	Inf	up
c122020.graph_c0	cytochrome P450 [Gloeophyllum trabeum ATCC 11539]	0.00151852	Inf	up
c122026.graph_c0	--	0.00955346	4.79379	up
c122030.graph_c0	WD40 repeat-like protein [Auricularia delicata TFB-10046 SS5]	0.000120967	Inf	up
c122036.graph_c0	malate dehydrogenase [Auricularia delicata TFB-10046 SS5]	0.000444979	Inf	up
c122059.graph_c0	calcineurin responsive transcription factorprz1 [Lichtheimia corymbifera JMRC:FSU:9682]	2.99419e-08	Inf	up
c122063.graph_c0	hypothetical protein FOMPIDRAFT_133852 [Fomitopsis pinicola FP-58527 SS1]	0.00268181	Inf	up
c122065.graph_c0	cytochrome b5 [Auricularia delicata TFB-10046 SS5]	0.00037457	Inf	up
c122084.graph_c0	hypothetical protein JAAARDRAFT_130649 [Jaapia argillacea MUCL 33604]	0.00163959	Inf	up
c122098.graph_c1	PREDICTED: putative GEM-like protein 8 [Musa acuminata subsp. malaccensis]	0.0033044	3.18056	up
c122103.graph_c0	hypothetical protein AURDEDRAFT_114941 [Auricularia delicata TFB-10046 SS5]	0.00474819	Inf	up
c122104.graph_c0	hypothetical protein AURDEDRAFT_112766 [Auricularia delicata TFB-10046 SS5]	0.00359984	7.10932	up
c122114.graph_c1	hypothetical protein AURDEDRAFT_169350 [Auricularia delicata TFB-10046 SS5]	0.000444979	8.08213	up
c122117.graph_c0	mitochondrial pyruvate dehydrogenase [Auricularia delicata TFB-10046 SS5]	0.00746679	8.06813	up
c122126.graph_c0	PREDICTED: basic leucine zipper 9-like isoform X2 [Musa acuminata subsp. malaccensis]	0.0086149	1.27575	up
c122144.graph_c0	hypothetical protein JAAARDRAFT_59590 [Jaapia argillacea MUCL 33604]	0.00255598	Inf	up
c122165.graph_c1	eukaryotic polypeptide chain release factor 3 [Punctularia strigosozonata HHB-11173 SS5]	0.00252393	Inf	up
c122179.graph_c0	hypothetical protein HETIRDRAFT_240182, partial [Heterobasidion irregulare TC 32-1]	0.00771543	Inf	up
c122181.graph_c0	hypothetical protein O988_04410 [Pseudogymnoascus pannorum VKM F-3808]	0.00351819	Inf	up
c122185.graph_c0	hypothetical protein AURDEDRAFT_168067 [Auricularia delicata TFB-10046 SS5]	0.00382948	9.02935	up
c122201.graph_c0	--	0.00405534	Inf	up
c122204.graph_c0	--	0.00316417	Inf	up
c122222.graph_c0	PREDICTED: ocs element-binding factor 1-like [Elaeis guineensis]	0.00743068	1.89573	up
c122262.graph_c0	--	0.0097968	Inf	up
c122265.graph_c0	hypothetical protein AURDEDRAFT_87515 [Auricularia delicata TFB-10046 SS5]	0.000842097	Inf	up
c122269.graph_c0	hypothetical protein AURDEDRAFT_110182 [Auricularia delicata TFB-10046 SS5]	0.000152971	Inf	up
c122274.graph_c1	--	0.00540491	Inf	up
c122277.graph_c0	PREDICTED: mitogen-activated protein kinase kinase kinase 3 [Musa acuminata subsp. malaccensis]	0.00107025	1.68175	up
c122279.graph_c0	MFS general substrate transporter [Auricularia delicata TFB-10046 SS5]	0.00193489	Inf	up
c122280.graph_c0	hypothetical protein AURDEDRAFT_114005 [Auricularia delicata TFB-10046 SS5]	0.000858372	Inf	up
c122296.graph_c0	hypothetical protein RSOLAG1IB_04813 [Rhizoctonia solani AG-1 IB]	0.00475454	Inf	up
c122298.graph_c1	actin-like ATPase domain-containing protein [Auricularia delicata TFB-10046 SS5]	0.0076746	Inf	up
c122351.graph_c0	UDP-Glycosyltransferase/glycogen phosphorylase [Auricularia delicata TFB-10046 SS5]	0.00244808	7.83386	up
c122360.graph_c0	SEP-domain-containing protein [Auricularia delicata TFB-10046 SS5]	0.00496776	Inf	up
c122379.graph_c0	calcium-dependent phosphotriesterase [Auricularia delicata TFB-10046 SS5]	0.00777339	Inf	up
c122400.graph_c0	hypothetical protein AURDEDRAFT_180799 [Auricularia delicata TFB-10046 SS5]	0.00230473	Inf	up
c122404.graph_c1	PREDICTED: G2/mitotic-specific cyclin S13-7-like [Musa acuminata subsp. malaccensis]	0.00441586	Inf	up
c122441.graph_c0	unknown [Musa acuminata AAA Group]	0.00101779	3.12369	up
c122441.graph_c1	PREDICTED: uncharacterized protein At1g66480-like [Musa acuminata subsp. malaccensis]	2.44598e-05	3.59925	up
c122442.graph_c0	Aldo/keto reductase [Auricularia delicata TFB-10046 SS5]	4.57649e-07	Inf	up
c122467.graph_c0	hypothetical protein BOTBODRAFT_26053 [Botryobasidium botryosum FD-172 SS1]	0.00857454	Inf	up
c122488.graph_c0	PREDICTED: inorganic pyrophosphatase 2 [Musa acuminata subsp. malaccensis]	0.007372	6.64246	up
c122498.graph_c0	PREDICTED: probable protein ABIL1 [Musa acuminata subsp. malaccensis]	8.16454e-06	2.85562	up
c122506.graph_c0	hypothetical protein PHACADRAFT_256961 [Phanerochaete carnosa HHB-10118-sp]	0.0065162	Inf	up
c122519.graph_c0	peroxisomal membrane protein PEX16 [Fomitiporia mediterranea MF3/22]	0.00748554	Inf	up
c122535.graph_c0	hypothetical protein AURDEDRAFT_50272, partial [Auricularia delicata TFB-10046 SS5]	4.53988e-07	Inf	up
c122537.graph_c0	PREDICTED: 3-oxoacyl-[acyl-carrier-protein] reductase, chloroplastic-like [Musa acuminata subsp. malaccensis]	0.00796632	3.93356	up
c122549.graph_c0	hypothetical protein AURDEDRAFT_114715 [Auricularia delicata TFB-10046 SS5]	0.000858539	Inf	up
c122577.graph_c0	hypothetical protein PLEOSDRAFT_153196 [Pleurotus ostreatus PC15]	0.00528547	Inf	up
c122587.graph_c0	histidine-phosphotransfer domain, HPT domain-containing protein [Auricularia delicata TFB-10046 SS5]	0.00921859	Inf	up
c122590.graph_c0	hypothetical protein AURDEDRAFT_110433 [Auricularia delicata TFB-10046 SS5]	0.000783394	Inf	up
c122593.graph_c0	pirin domain-containing protein [Fomitiporia mediterranea MF3/22]	0.00128325	Inf	up
c122605.graph_c0	Cullin-domain-containing protein [Auricularia delicata TFB-10046 SS5]	0.00833608	Inf	up
c122626.graph_c0	hypothetical protein DICSQDRAFT_161490 [Dichomitus squalens LYAD-421 SS1]	0.00554535	Inf	up
c122631.graph_c0	oxidative stress survival, Svf1-like protein [Auricularia delicata TFB-10046 SS5]	0.00679064	9.0925	up
c122635.graph_c0	PLP-dependent transferase [Auricularia delicata TFB-10046 SS5]	0.00603015	Inf	up
c122638.graph_c0	hypothetical protein M422DRAFT_31846 [Sphaerobolus stellatus SS14]	0.00257622	Inf	up
c122641.graph_c1	PREDICTED: scopoletin glucosyltransferase-like [Musa acuminata subsp. malaccensis]	9.09115e-21	4.73056	up
c122651.graph_c0	hypothetical protein AURDEDRAFT_154296 [Auricularia delicata TFB-10046 SS5]	0.00136184	Inf	up
c122652.graph_c0	ATP synthase subunit D domain-containing protein [Rhizoctonia solani AG-1 IA]	0.00787779	Inf	up
c122668.graph_c0	hypothetical protein TRAVEDRAFT_156921 [Trametes versicolor FP-101664 SS1]	0.00235648	Inf	up
c122679.graph_c0	FAD/NAD(P)-binding domain-containing protein [Auricularia delicata TFB-10046 SS5]	0.000988062	Inf	up
c122684.graph_c0	Aldo/keto reductase [Auricularia delicata TFB-10046 SS5]	0.000416343	Inf	up
c122686.graph_c0	PREDICTED: uncharacterized protein LOC103998513 isoform X1 [Musa acuminata subsp. malaccensis]	0.0024639	1.86471	up
c122702.graph_c2	arylalcohol dehydrogenase [Moniliophthora roreri MCA 2997]	0.00570592	Inf	up
c122724.graph_c0	PREDICTED: calcium-transporting ATPase 1, endoplasmic reticulum-type-like [Musa acuminata subsp. malaccensis]	3.3779e-08	5.68309	up
c122725.graph_c0	hypothetical protein AURDEDRAFT_113193 [Auricularia delicata TFB-10046 SS5]	0.00465174	Inf	up
c122749.graph_c0	hypothetical protein PUNSTDRAFT_142715 [Punctularia strigosozonata HHB-11173 SS5]	0.00697827	Inf	up
c122751.graph_c0	beta-glucan synthesis-associated [Auricularia delicata TFB-10046 SS5]	0.000178164	10.172	up
c122753.graph_c0	actin 1 [Auricularia delicata TFB-10046 SS5]	0.000998481	7.45185	up
c122756.graph_c0	elongation factor-2 kinase [Auricularia delicata TFB-10046 SS5]	0.00710157	8.75145	up
c122765.graph_c0	PREDICTED: transcription factor ILR3-like isoform X2 [Musa acuminata subsp. malaccensis]	0.00100581	2.76802	up
c122785.graph_c0	--	0.00271134	Inf	up
c122800.graph_c0	tetraspanin [Dichomitus squalens LYAD-421 SS1]	7.81358e-05	10.0425	up
c122816.graph_c0	--	0.000974417	8.55163	up
c122823.graph_c0	hypothetical protein AURDEDRAFT_111345 [Auricularia delicata TFB-10046 SS5]	0.00639285	Inf	up
c122828.graph_c0	hypothetical protein AURDEDRAFT_65075 [Auricularia delicata TFB-10046 SS5]	0.000211546	Inf	up
c122829.graph_c0	hypothetical protein AURDEDRAFT_180640 [Auricularia delicata TFB-10046 SS5]	0.00174633	Inf	up
c122839.graph_c0	predicted protein [Fibroporia radiculosa]	0.000890965	Inf	up
c122850.graph_c0	P-loop containing nucleoside triphosphate hydrolase protein [Auricularia delicata TFB-10046 SS5]	0.000904418	Inf	up
c122856.graph_c0	hypothetical protein AURDEDRAFT_110392 [Auricularia delicata TFB-10046 SS5]	0.000606466	Inf	up
c122874.graph_c0	hypothetical protein AURDEDRAFT_115703 [Auricularia delicata TFB-10046 SS5]	0.00248346	Inf	up
c122876.graph_c0	Arf GTPase activating protein, partial [Auricularia delicata TFB-10046 SS5]	0.00147176	Inf	up
c122878.graph_c0	hypothetical protein AURDEDRAFT_132494 [Auricularia delicata TFB-10046 SS5]	0.00519448	Inf	up
c122899.graph_c0	hypothetical protein AURDEDRAFT_113261 [Auricularia delicata TFB-10046 SS5]	9.02051e-05	Inf	up
c122903.graph_c0	hypothetical protein PLICRDRAFT_45669 [Plicaturopsis crispa FD-325 SS-3]	0.00100751	Inf	up
c122906.graph_c0	PREDICTED: CBL-interacting protein kinase 6-like [Musa acuminata subsp. malaccensis]	8.65343e-05	1.697	up
c122909.graph_c0	hypothetical protein AURDEDRAFT_109252 [Auricularia delicata TFB-10046 SS5]	0.000958927	Inf	up
c122919.graph_c0	PREDICTED: alpha carbonic anhydrase 7-like [Musa acuminata subsp. malaccensis]	0.00423903	2.63192	up
c122927.graph_c0	hypothetical protein JAAARDRAFT_29063 [Jaapia argillacea MUCL 33604]	0.002193	Inf	up
c122929.graph_c0	acetyl-CoA synthetase-like protein [Auricularia delicata TFB-10046 SS5]	0.00065414	Inf	up
c122929.graph_c1	hypothetical protein PAXINDRAFT_112753 [Paxillus involutus ATCC 200175]	0.00921261	Inf	up
c122952.graph_c0	hypothetical protein AURDEDRAFT_109484 [Auricularia delicata TFB-10046 SS5]	0.00395259	7.45338	up
c122955.graph_c0	hypothetical protein AURDEDRAFT_115945 [Auricularia delicata TFB-10046 SS5]	0.00802908	Inf	up
c122981.graph_c0	hypothetical protein AURDEDRAFT_112016 [Auricularia delicata TFB-10046 SS5]	0.00255598	Inf	up
c122982.graph_c0	glyceraldehyde-3-phosphate dehydrogenase [Ceriporiopsis subvermispora B]	0.0023028	8.25024	up
c122989.graph_c0	hypothetical protein AURDEDRAFT_78216 [Auricularia delicata TFB-10046 SS5]	0.00884356	Inf	up
c122994.graph_c0	--	0.000553696	Inf	up
c122996.graph_c0	PREDICTED: uncharacterized protein LOC103973166 [Musa acuminata subsp. malaccensis]	0.00560824	Inf	up
c123008.graph_c0	PREDICTED: auxin efflux carrier component 1 [Musa acuminata subsp. malaccensis]	0.00644018	Inf	up
c123020.graph_c0	hypothetical protein AURDEDRAFT_110720 [Auricularia delicata TFB-10046 SS5]	0.0010097	Inf	up
c123022.graph_c0	hypothetical protein AURDEDRAFT_153172 [Auricularia delicata TFB-10046 SS5]	0.00157546	Inf	up
c123050.graph_c0	short-chain dehydrogenase/reductase family protein [Rhizoctonia solani AG-3 Rhs1AP]	0.00898177	Inf	up
c123052.graph_c0	glutaredoxin [Auricularia delicata TFB-10046 SS5]	0.0070089	Inf	up
c123060.graph_c0	--	0.00900624	5.14932	up
c123066.graph_c0	hypothetical protein HETIRDRAFT_384146 [Heterobasidion irregulare TC 32-1]	0.0058652	Inf	up
c123067.graph_c0	--	0.00296502	Inf	up
c123069.graph_c0	RabGAP/TBC [Auricularia delicata TFB-10046 SS5]	0.00884738	7.93038	up
c123077.graph_c0	--	0.00598482	6.06982	up
c123080.graph_c1	PREDICTED: probable WRKY transcription factor 75 [Phoenix dactylifera]	0.00204546	2.07107	up
c123084.graph_c0	hypothetical protein AURDEDRAFT_111623 [Auricularia delicata TFB-10046 SS5]	0.000128757	Inf	up
c123096.graph_c0	DUF221-domain-containing protein [Auricularia delicata TFB-10046 SS5]	2.80637e-06	8.70926	up
c123099.graph_c0	--	0.00367633	Inf	up
c123100.graph_c0	--	0.00711982	Inf	up
c123105.graph_c0	--	0.00900624	4.89012	up
c123122.graph_c0	hypothetical protein AURDEDRAFT_137083 [Auricularia delicata TFB-10046 SS5]	0.000982906	10.4759	up
c123164.graph_c0	hypothetical protein AURDEDRAFT_111370 [Auricularia delicata TFB-10046 SS5]	0.00486668	7.46605	up
c123170.graph_c0	hypothetical protein AURDEDRAFT_114735 [Auricularia delicata TFB-10046 SS5]	0.00125061	Inf	up
c123172.graph_c0	hypothetical protein AURDEDRAFT_156120 [Auricularia delicata TFB-10046 SS5]	0.00373575	Inf	up
c123189.graph_c0	gamma-glutamyltranspeptidase [Auricularia delicata TFB-10046 SS5]	0.00306573	Inf	up
c123193.graph_c0	hypothetical protein AURDEDRAFT_182831 [Auricularia delicata TFB-10046 SS5]	0.000676948	Inf	up
c123197.graph_c0	hypothetical protein PLICRDRAFT_121832 [Plicaturopsis crispa FD-325 SS-3]	0.00356256	Inf	up
c123197.graph_c1	translation initiation factor eIF-3b [Fomitiporia mediterranea MF3/22]	0.00161736	Inf	up
c123203.graph_c0	PREDICTED: probable tyrosine-protein phosphatase At1g05000 [Musa acuminata subsp. malaccensis]	0.000152786	5.90325	up
c123205.graph_c0	fungal Zn(2)-cys(6) binuclear cluster domain protein [Rhizoctonia solani 123E]	0.00213949	Inf	up
c123211.graph_c0	--	0.00148447	Inf	up
c123220.graph_c0	ENTH domain protein C [Rhizoctonia solani 123E]	0.00364648	Inf	up
c123225.graph_c0	hypothetical protein M408DRAFT_328818 [Serendipita vermifera MAFF 305830]	0.00386537	Inf	up
c123234.graph_c0	PREDICTED: dof zinc finger protein DOF1.4-like isoform X1 [Musa acuminata subsp. malaccensis]	0.00340196	2.51019	up
c123243.graph_c0	PREDICTED: putative ferric-chelate reductase 1 [Musa acuminata subsp. malaccensis]	7.32769e-06	7.54361	up
c123257.graph_c0	--	0.0025416	5.08521	up
c123264.graph_c1	hypothetical protein AURDEDRAFT_112253 [Auricularia delicata TFB-10046 SS5]	0.00462785	8.13256	up
c123280.graph_c0	PREDICTED: SEC14 cytosolic factor-like [Elaeis guineensis]	0.00284844	4.72662	up
c123295.graph_c0	hypothetical protein AURDEDRAFT_181294 [Auricularia delicata TFB-10046 SS5]	0.00162503	8.27478	up
c123302.graph_c0	glycoside hydrolase family 63 protein [Auricularia delicata TFB-10046 SS5]	0.00910152	Inf	up
c123305.graph_c0	OPT superfamily oligopeptide transporter [Auricularia delicata TFB-10046 SS5]	0.00303051	Inf	up
c123331.graph_c0	actin-like ATPase domain-containing protein [Fomitiporia mediterranea MF3/22]	0.00128841	Inf	up
c123339.graph_c0	beta-lactamase/transpeptidase-like protein [Auricularia delicata TFB-10046 SS5]	0.00507069	Inf	up
c123340.graph_c0	ARM repeat-containing protein [Auricularia delicata TFB-10046 SS5]	0.00344478	9.34758	up
c123343.graph_c1	--	0.00141869	2.48594	up
c123347.graph_c0	--	6.70643e-05	6.07719	up
c123354.graph_c0	hypothetical protein L484_005265 [Morus notabilis]	0.00676786	1.61073	up
c123359.graph_c0	PREDICTED: cationic peroxidase SPC4-like [Musa acuminata subsp. malaccensis]	2.46193e-12	3.82859	up
c123361.graph_c0	hypothetical protein BOTBODRAFT_68830 [Botryobasidium botryosum FD-172 SS1]	0.00441328	Inf	up
c123371.graph_c0	hypothetical protein PISMIDRAFT_688421 [Pisolithus microcarpus 441]	0.00111436	Inf	up
c123377.graph_c0	hypothetical protein AURDEDRAFT_140124 [Auricularia delicata TFB-10046 SS5]	0.000760927	Inf	up
c123379.graph_c0	kinase-like protein [Auricularia delicata TFB-10046 SS5]	0.00221436	9.57128	up
c123387.graph_c0	predicted protein [Laccaria bicolor S238N-H82]	0.000217694	Inf	up
c123395.graph_c0	L-ascorbate peroxidase 2, partial [Stipa purpurea]	0.000297247	1.53319	up
c123402.graph_c0	PREDICTED: zinc finger A20 and AN1 domain-containing stress-associated protein 8-like [Musa acuminata subsp. malaccensis]	0.00111831	1.90992	up
c123404.graph_c0	hypothetical protein VITISV_024577 [Vitis vinifera]	3.98422e-09	6.37495	up
c123407.graph_c0	--	0.00113203	7.67087	up
c123444.graph_c0	hypothetical protein K443DRAFT_468906 [Laccaria amethystina LaAM-08-1]	0.00183691	Inf	up
c123464.graph_c0	Diphosphomevalonate decarboxylase [Auricularia delicata TFB-10046 SS5]	0.00140179	Inf	up
c123470.graph_c0	putative isomerase YbhE [Auricularia delicata TFB-10046 SS5]	0.00961408	Inf	up
c123473.graph_c0	hypothetical protein M422DRAFT_24900 [Sphaerobolus stellatus SS14]	0.00156845	Inf	up
c123477.graph_c0	hypothetical protein AURDEDRAFT_112910 [Auricularia delicata TFB-10046 SS5]	0.00171635	6.47743	up
c123478.graph_c0	PREDICTED: uncharacterized protein LOC103968858 [Musa acuminata subsp. malaccensis]	0.00382815	6.13825	up
c123489.graph_c0	HMG-box [Auricularia delicata TFB-10046 SS5]	0.000260836	Inf	up
c123498.graph_c0	SART-1 protein [Punctularia strigosozonata HHB-11173 SS5]	0.00137559	Inf	up
c123500.graph_c0	hypothetical protein PLICRDRAFT_99710 [Plicaturopsis crispa FD-325 SS-3]	0.0019193	Inf	up
c123510.graph_c1	FAD/NAD(P)-binding domain-containing protein [Auricularia delicata TFB-10046 SS5]	0.00961408	Inf	up
c123525.graph_c0	hypothetical protein BOTBODRAFT_106823 [Botryobasidium botryosum FD-172 SS1]	0.000508808	Inf	up
c123526.graph_c0	P-loop containing nucleoside triphosphate hydrolase protein [Gloeophyllum trabeum ATCC 11539]	0.00161419	Inf	up
c123527.graph_c0	--	0.00140874	5.21355	up
c123539.graph_c0	--	6.26453e-05	Inf	up
c123546.graph_c0	hypothetical protein AURDEDRAFT_116833 [Auricularia delicata TFB-10046 SS5]	2.17479e-05	Inf	up
c123563.graph_c1	hypothetical protein BN946_scf184747.g51 [Trametes cinnabarina]	0.00853558	Inf	up
c123599.graph_c1	triosephosphate isomerase [Coprinopsis cinerea okayama7#130]	0.00179166	Inf	up
c123630.graph_c0	DUF125-domain-containing protein [Auricularia delicata TFB-10046 SS5]	7.269e-05	Inf	up
c123635.graph_c0	hypothetical protein AURDEDRAFT_132860 [Auricularia delicata TFB-10046 SS5]	0.000579176	Inf	up
c123642.graph_c0	MED14-domain-containing protein [Auricularia delicata TFB-10046 SS5]	0.000463476	Inf	up
c123643.graph_c0	hypothetical protein AURDEDRAFT_98712 [Auricularia delicata TFB-10046 SS5]	0.000269042	Inf	up
c123647.graph_c0	hypothetical protein BN946_scf185016.g23 [Trametes cinnabarina]	0.000486956	Inf	up
c123666.graph_c0	Aldo/keto reductase [Auricularia delicata TFB-10046 SS5]	0.00316352	Inf	up
c123685.graph_c0	hypothetical protein AURDEDRAFT_114918 [Auricularia delicata TFB-10046 SS5]	0.000626817	9.20449	up
c123694.graph_c0	predicted protein [Laccaria bicolor S238N-H82]	0.00164266	Inf	up
c123699.graph_c0	hypothetical protein AURDEDRAFT_60471 [Auricularia delicata TFB-10046 SS5]	0.000449284	9.44665	up
c123702.graph_c0	WD40 repeat-like protein [Auricularia delicata TFB-10046 SS5]	0.00171848	Inf	up
c123708.graph_c0	--	0.00198243	Inf	up
c123717.graph_c0	hypothetical protein BC1G_12767 [Botrytis cinerea B05.10]	0.00154572	Inf	up
c123725.graph_c0	NUC173-domain-containing protein [Auricularia delicata TFB-10046 SS5]	0.00425317	7.09091	up
c123731.graph_c0	hypothetical protein AURDEDRAFT_183516 [Auricularia delicata TFB-10046 SS5]	0.00900627	Inf	up
c123745.graph_c0	PREDICTED: uncharacterized protein LOC103989213 [Musa acuminata subsp. malaccensis]	0.000138333	2.26573	up
c123750.graph_c0	--	0.00160165	6.27492	up
c123760.graph_c0	hypothetical protein AURDEDRAFT_180216 [Auricularia delicata TFB-10046 SS5]	3.53543e-05	Inf	up
c123800.graph_c0	Josephin-domain-containing protein [Auricularia delicata TFB-10046 SS5]	0.00990798	Inf	up
c123802.graph_c0	kinase-like protein [Fomitiporia mediterranea MF3/22]	0.00121089	Inf	up
c123804.graph_c0	--	2.91875e-05	5.17021	up
c123812.graph_c0	putative casein kinase [Auricularia delicata TFB-10046 SS5]	7.76722e-05	Inf	up
c123816.graph_c0	proteasome endopeptidase complex beta subunit [Dacryopinax sp. DJM-731 SS1]	0.000798755	Inf	up
c123819.graph_c0	hypothetical protein AURDEDRAFT_188123 [Auricularia delicata TFB-10046 SS5]	0.00360764	Inf	up
c123820.graph_c0	hypothetical protein BOTBODRAFT_110356 [Botryobasidium botryosum FD-172 SS1]	0.00255598	Inf	up
c123829.graph_c0	hypothetical protein HETIRDRAFT_415037 [Heterobasidion irregulare TC 32-1]	0.00761087	Inf	up
c123854.graph_c0	hypothetical protein AURDEDRAFT_155802 [Auricularia delicata TFB-10046 SS5]	0.00492193	Inf	up
c123873.graph_c0	PREDICTED: ankyrin repeat-containing protein At5g02620-like [Musa acuminata subsp. malaccensis]	0.00921822	1.79518	up
c123879.graph_c0	hypothetical protein AURDEDRAFT_115386 [Auricularia delicata TFB-10046 SS5]	5.87919e-05	9.55566	up
c123896.graph_c0	hypothetical protein AURDEDRAFT_125688 [Auricularia delicata TFB-10046 SS5]	0.00036512	Inf	up
c123913.graph_c0	acetate--CoA ligase [Auricularia delicata TFB-10046 SS5]	0.00027603	9.96055	up
c123914.graph_c0	--	0.00262414	4.3509	up
c123915.graph_c0	cellobiohydrolase I [Neolentinus lepideus]	8.46149e-06	Inf	up
c123918.graph_c0	hypothetical protein K443DRAFT_427001 [Laccaria amethystina LaAM-08-1]	0.00297503	Inf	up
c123926.graph_c0	PREDICTED: asparagine synthetase [glutamine-hydrolyzing] [Musa acuminata subsp. malaccensis]	6.40417e-20	3.45118	up
c123929.graph_c0	hypothetical protein UCRNP2_3309 [Neofusicoccum parvum UCRNP2]	0.00886178	Inf	up
c123943.graph_c0	heme peroxidase [Auricularia delicata TFB-10046 SS5]	0.00796632	Inf	up
c123949.graph_c0	prolyl-tRNA synthetase [Auricularia delicata TFB-10046 SS5]	0.00249613	Inf	up
c123974.graph_c0	PREDICTED: salt tolerance protein-like [Musa acuminata subsp. malaccensis]	0.00785438	1.91186	up
c123979.graph_c1	lesion bypass DNA polymerase [Auricularia delicata TFB-10046 SS5]	0.00677365	Inf	up
c123990.graph_c0	hypothetical protein AURDEDRAFT_170241 [Auricularia delicata TFB-10046 SS5]	0.00741593	Inf	up
c124005.graph_c0	hypothetical protein GLOTRDRAFT_58778 [Gloeophyllum trabeum ATCC 11539]	0.00136428	Inf	up
c124009.graph_c0	hypothetical protein AURDEDRAFT_159039 [Auricularia delicata TFB-10046 SS5]	0.0063362	Inf	up
c124018.graph_c0	citrate synthase-like protein [Auricularia delicata TFB-10046 SS5]	0.00664008	5.61974	up
c124025.graph_c0	PREDICTED: probable BOI-related E3 ubiquitin-protein ligase 2 [Musa acuminata subsp. malaccensis]	0.00320755	3.32777	up
c124027.graph_c0	--	0.00771543	4.25844	up
c124032.graph_c0	hsp90-like protein [Auricularia delicata TFB-10046 SS5]	0.00934492	Inf	up
c124048.graph_c0	PREDICTED: ferritin-3, chloroplastic-like [Musa acuminata subsp. malaccensis]	0.0049018	1.41647	up
c124050.graph_c0	ribosomal protein L2 [Auricularia delicata TFB-10046 SS5]	0.00819467	Inf	up
c124059.graph_c0	PREDICTED: probable polyamine oxidase 5 [Musa acuminata subsp. malaccensis]	8.75461e-27	6.17554	up
c124059.graph_c1	PREDICTED: probable polyamine oxidase 5 [Musa acuminata subsp. malaccensis]	4.61748e-13	6.79804	up
c124064.graph_c0	PREDICTED: uncharacterized protein LOC101509932 [Cicer arietinum]	8.70545e-06	8.77212	up
c124084.graph_c0	--	0.00524437	7.00083	up
c124092.graph_c0	hypothetical protein OIDMADRAFT_131693 [Oidiodendron maius Zn]	8.74971e-06	Inf	up
c124096.graph_c0	hypothetical protein AOL_s00215g274 [Arthrobotrys oligospora ATCC 24927]	0.00698768	Inf	up
c124106.graph_c0	--	0.00343388	5.90141	up
c124116.graph_c0	--	3.74513e-06	5.61254	up
c124129.graph_c0	PREDICTED: uncharacterized protein LOC103994413 [Musa acuminata subsp. malaccensis]	0.000844119	2.91364	up
c124132.graph_c0	hypothetical protein AURDEDRAFT_111568 [Auricularia delicata TFB-10046 SS5]	0.000949834	Inf	up
c124169.graph_c0	hypothetical protein M422DRAFT_32976 [Sphaerobolus stellatus SS14]	0.000663595	Inf	up
c124178.graph_c0	OPT-domain-containing protein [Auricularia delicata TFB-10046 SS5]	0.00221529	8.13349	up
c124189.graph_c0	hypothetical protein AURDEDRAFT_112071 [Auricularia delicata TFB-10046 SS5]	0.000345383	Inf	up
c124192.graph_c0	hypothetical protein DACRYDRAFT_113168 [Dacryopinax sp. DJM-731 SS1]	0.00119007	Inf	up
c124194.graph_c0	Not1-domain-containing protein [Auricularia delicata TFB-10046 SS5]	0.00879586	7.76616	up
c124194.graph_c1	Not1-domain-containing protein [Auricularia delicata TFB-10046 SS5]	0.0012382	Inf	up
c124206.graph_c0	hypothetical protein AURDEDRAFT_115133 [Auricularia delicata TFB-10046 SS5]	1.77854e-08	9.02994	up
c124223.graph_c0	PREDICTED: heavy metal-associated isoprenylated plant protein 26-like [Musa acuminata subsp. malaccensis]	1.84963e-07	3.59316	up
c124224.graph_c1	hypothetical protein AURDEDRAFT_55498 [Auricularia delicata TFB-10046 SS5]	0.00211656	Inf	up
c124226.graph_c0	trehalose 6-phosphate phosphatase [Auricularia delicata TFB-10046 SS5]	0.000789667	Inf	up
c124233.graph_c1	hypothetical protein M413DRAFT_311220 [Hebeloma cylindrosporum h7]	0.000369046	Inf	up
c124236.graph_c0	cysteine proteinase [Auricularia delicata TFB-10046 SS5]	0.00066577	Inf	up
c124236.graph_c1	cysteine proteinase [Auricularia delicata TFB-10046 SS5]	0.00173661	Inf	up
c124237.graph_c0	hypothetical protein AURDEDRAFT_112251 [Auricularia delicata TFB-10046 SS5]	0.00368572	10.2406	up
c124241.graph_c0	hypothetical protein DACRYDRAFT_64551 [Dacryopinax sp. DJM-731 SS1]	0.00017272	Inf	up
c124254.graph_c1	PREDICTED: leucine-rich repeat receptor-like tyrosine-protein kinase At2g41820 [Musa acuminata subsp. malaccensis]	0.000434314	1.5752	up
c124256.graph_c0	hypothetical protein M422DRAFT_22693 [Sphaerobolus stellatus SS14]	0.00260808	Inf	up
c124259.graph_c0	hypothetical protein AURDEDRAFT_187630 [Auricularia delicata TFB-10046 SS5]	0.00502088	Inf	up
c124277.graph_c0	hypothetical protein AURDEDRAFT_183064 [Auricularia delicata TFB-10046 SS5]	0.000145634	Inf	up
c124292.graph_c0	PREDICTED: geranylgeranyl pyrophosphate synthase 7, chloroplastic-like [Phoenix dactylifera]	5.03615e-05	3.85464	up
c124310.graph_c0	hypothetical protein CISIN_1g027696mg [Citrus sinensis]	0.00793259	2.71378	up
c124313.graph_c0	hypothetical protein AURDEDRAFT_188386 [Auricularia delicata TFB-10046 SS5]	0.00470814	Inf	up
c124331.graph_c0	hypothetical protein AURDEDRAFT_80968 [Auricularia delicata TFB-10046 SS5]	0.00168467	8.4701	up
c124337.graph_c0	PREDICTED: uncharacterized protein LOC105173043 [Sesamum indicum]	0.00941575	3.34541	up
c124349.graph_c0	hypothetical protein AURDEDRAFT_116636 [Auricularia delicata TFB-10046 SS5]	0.00568919	7.85354	up
c124351.graph_c0	transcription regulator [Auricularia delicata TFB-10046 SS5]	0.00251448	Inf	up
c124356.graph_c0	hypothetical protein AURDEDRAFT_55639 [Auricularia delicata TFB-10046 SS5]	0.00127364	Inf	up
c124358.graph_c0	HCP-like protein, partial [Fomitiporia mediterranea MF3/22]	0.00921859	Inf	up
c124365.graph_c0	hypothetical protein AURDEDRAFT_180588 [Auricularia delicata TFB-10046 SS5]	4.68881e-05	7.82324	up
c124371.graph_c0	hypothetical protein AURDEDRAFT_83646 [Auricularia delicata TFB-10046 SS5]	0.000868194	Inf	up
c124384.graph_c0	PREDICTED: dihydrofolate reductase-like [Musa acuminata subsp. malaccensis]	9.54556e-06	2.06953	up
c124387.graph_c0	hypothetical protein BOTBODRAFT_456001 [Botryobasidium botryosum FD-172 SS1]	0.00326065	Inf	up
c124392.graph_c0	PREDICTED: probable WRKY transcription factor 71 [Elaeis guineensis]	0.00867619	2.02843	up
c124394.graph_c0	PREDICTED: probable WRKY transcription factor 40 [Musa acuminata subsp. malaccensis]	0.000975932	7.01305	up
c124396.graph_c0	hypothetical protein AURDEDRAFT_115043 [Auricularia delicata TFB-10046 SS5]	0.0093468	7.15742	up
c124400.graph_c0	vacuolar amino acid permease [Auricularia delicata TFB-10046 SS5]	0.00993176	Inf	up
c124412.graph_c0	hypothetical protein K443DRAFT_674218 [Laccaria amethystina LaAM-08-1]	0.00143912	Inf	up
c124419.graph_c0	hypothetical protein AURDEDRAFT_116161 [Auricularia delicata TFB-10046 SS5]	0.00381049	Inf	up
c124431.graph_c0	Pkinase-domain-containing protein [Auricularia delicata TFB-10046 SS5]	0.00199676	Inf	up
c124437.graph_c0	hypothetical protein SERLADRAFT_456290 [Serpula lacrymans var. lacrymans S7.9]	8.55305e-06	9.13433	up
c124439.graph_c0	hypothetical protein M413DRAFT_187029 [Hebeloma cylindrosporum h7]	0.00578951	Inf	up
c124458.graph_c0	hypothetical protein M408DRAFT_326032 [Serendipita vermifera MAFF 305830]	0.00721657	Inf	up
c124466.graph_c0	inorganic phosphate transporter [Auricularia delicata TFB-10046 SS5]	0.00311589	8.3694	up
c124472.graph_c0	hypothetical protein AURDEDRAFT_111398 [Auricularia delicata TFB-10046 SS5]	0.00563358	Inf	up
c124472.graph_c1	hypothetical protein FOMPIDRAFT_1115141 [Fomitopsis pinicola FP-58527 SS1]	0.000838618	Inf	up
c124482.graph_c0	PREDICTED: B2 protein-like [Musa acuminata subsp. malaccensis]	0.000420336	1.74913	up
c124488.graph_c0	PREDICTED: 4-hydroxyphenylpyruvate dioxygenase [Musa acuminata subsp. malaccensis]	0.00947613	1.67555	up
c124489.graph_c0	--	0.00344498	4.69312	up
c124511.graph_c0	glycoside hydrolase family 16 protein [Auricularia delicata TFB-10046 SS5]	0.001176	Inf	up
c124548.graph_c0	NAD(P)-binding protein [Auricularia delicata TFB-10046 SS5]	0.000174664	Inf	up
c124550.graph_c0	PREDICTED: uncharacterized protein LOC103977779 isoform X2 [Musa acuminata subsp. malaccensis]	0.00566114	1.54914	up
c124553.graph_c2	predicted protein [Fibroporia radiculosa]	0.00113198	Inf	up
c124556.graph_c0	proteasome component Pre1 [Auricularia delicata TFB-10046 SS5]	0.00296502	Inf	up
c124558.graph_c0	--	0.000132077	Inf	up
c124567.graph_c0	hypothetical protein SERLADRAFT_456132 [Serpula lacrymans var. lacrymans S7.9]	0.00245456	Inf	up
c124576.graph_c0	Metallo-dependent phosphatase [Auricularia delicata TFB-10046 SS5]	0.000289662	Inf	up
c124580.graph_c0	WD40 repeat-like protein [Auricularia delicata TFB-10046 SS5]	0.00389719	8.23025	up
c124584.graph_c0	phenylalanyl-tRNA synthetase subunit beta [Auricularia delicata TFB-10046 SS5]	0.00229154	Inf	up
c124588.graph_c0	hypothetical protein CFIO01_02291 [Colletotrichum fioriniae PJ7]	0.00952657	7.16671	up
c124598.graph_c0	hypothetical protein AURDEDRAFT_112423 [Auricularia delicata TFB-10046 SS5]	0.00231631	Inf	up
c124599.graph_c0	hypothetical protein AURDEDRAFT_117049 [Auricularia delicata TFB-10046 SS5]	0.000181043	Inf	up
c124612.graph_c0	PAP2-domain-containing protein [Auricularia delicata TFB-10046 SS5]	0.00796632	Inf	up
c124638.graph_c0	cytochrome P450 [Auricularia delicata TFB-10046 SS5]	0.00830127	Inf	up
c124642.graph_c0	Calcipressin-domain-containing protein [Auricularia delicata TFB-10046 SS5]	0.000317512	Inf	up
c124653.graph_c0	Pkinase-domain-containing protein [Auricularia delicata TFB-10046 SS5]	0.00128428	Inf	up
c124662.graph_c0	hypothetical protein M422DRAFT_180952 [Sphaerobolus stellatus SS14]	0.00218772	Inf	up
c124663.graph_c0	RNA-directed DNA polymerase ; HMG-I and HMG-Y, DNA-binding, putative [Medicago truncatula]	0.00217043	Inf	up
c124665.graph_c0	--	0.00490384	6.8525	up
c124687.graph_c0	--	0.00124182	7.48111	up
c124690.graph_c0	PREDICTED: uncharacterized protein LOC103979537 [Musa acuminata subsp. malaccensis]	0.00014293	8.12488	up
c124693.graph_c0	--	0.00713041	Inf	up
c124700.graph_c0	acetylglutamate kinase ARG6 [Auricularia delicata TFB-10046 SS5]	0.00114063	8.81106	up
c124706.graph_c1	--	0.00172194	Inf	up
c124717.graph_c0	proteasome regulatory particle subunit [Auricularia delicata TFB-10046 SS5]	0.00218015	Inf	up
c124740.graph_c0	--	5.98304e-05	Inf	up
c124744.graph_c0	hypothetical protein AURDEDRAFT_174075 [Auricularia delicata TFB-10046 SS5]	0.00290634	Inf	up
c124748.graph_c0	--	0.000295227	Inf	up
c124752.graph_c0	hypothetical protein AURDEDRAFT_96670 [Auricularia delicata TFB-10046 SS5]	0.00218209	Inf	up
c124754.graph_c0	PREDICTED: uricase-2 [Musa acuminata subsp. malaccensis]	0.000198717	1.84711	up
c124757.graph_c0	hypothetical protein AURDEDRAFT_179578 [Auricularia delicata TFB-10046 SS5]	0.000698767	Inf	up
c124763.graph_c0	hypothetical protein PHACADRAFT_256528 [Phanerochaete carnosa HHB-10118-sp]	0.0041903	Inf	up
c124765.graph_c0	WD40 repeat-like protein [Auricularia delicata TFB-10046 SS5]	0.000198717	Inf	up
c124768.graph_c0	class II aldolase/adducin domain-containing protein [Auricularia delicata TFB-10046 SS5]	7.46826e-05	Inf	up
c124773.graph_c0	hypothetical protein AURDEDRAFT_179211 [Auricularia delicata TFB-10046 SS5]	0.00377407	Inf	up
c124778.graph_c0	PREDICTED: mitoferrin-like isoform X1 [Musa acuminata subsp. malaccensis]	8.39879e-06	2.60798	up
c124790.graph_c0	--	0.00333999	Inf	up
c124804.graph_c0	--	0.00933083	5.60937	up
c124807.graph_c0	hypothetical protein AURDEDRAFT_179818 [Auricularia delicata TFB-10046 SS5]	0.000358674	Inf	up
c124809.graph_c0	MFS monosaccharide transporter [Rhizoctonia solani AG-3 Rhs1AP]	0.000358674	12.2106	up
c124819.graph_c0	RhoGAP-domain-containing protein [Auricularia delicata TFB-10046 SS5]	0.00223158	Inf	up
c124822.graph_c0	hypothetical protein AURDEDRAFT_116208 [Auricularia delicata TFB-10046 SS5]	0.000584503	Inf	up
c124827.graph_c0	PREDICTED: ATPase family AAA domain-containing protein 3-like [Musa acuminata subsp. malaccensis]	0.00032557	Inf	up
c124851.graph_c0	--	0.00223451	Inf	up
c124874.graph_c0	hypothetical protein AURDEDRAFT_109782 [Auricularia delicata TFB-10046 SS5]	9.82222e-05	Inf	up
c124895.graph_c0	hypothetical protein AURDEDRAFT_187989 [Auricularia delicata TFB-10046 SS5]	0.00168467	Inf	up
c124905.graph_c0	--	0.000749505	6.14825	up
c124914.graph_c0	hypothetical protein AURDEDRAFT_179676 [Auricularia delicata TFB-10046 SS5]	0.00355102	Inf	up
c124925.graph_c0	--	0.0084792	5.98683	up
c124938.graph_c0	--	0.00284877	Inf	up
c124955.graph_c0	hypothetical protein GALMADRAFT_130366 [Galerina marginata CBS 339.88]	0.000558129	Inf	up
c124956.graph_c0	ras GEF [Auricularia delicata TFB-10046 SS5]	0.00211045	8.5614	up
c124957.graph_c0	hypothetical protein DICSQDRAFT_52225 [Dichomitus squalens LYAD-421 SS1]	0.000241492	Inf	up
c124983.graph_c0	hypothetical protein JAAARDRAFT_204204 [Jaapia argillacea MUCL 33604]	0.00625071	Inf	up
c124995.graph_c0	glutathione S-transferase [Dacryopinax sp. DJM-731 SS1]	0.00199746	Inf	up
c124997.graph_c0	hypothetical protein AURDEDRAFT_114513 [Auricularia delicata TFB-10046 SS5]	0.00590163	Inf	up
c125007.graph_c0	--	0.00921486	Inf	up
c125009.graph_c0	hypothetical protein Moror_16835 [Moniliophthora roreri MCA 2997]	0.00187729	Inf	up
c125013.graph_c0	hypothetical protein HYDPIDRAFT_113890 [Hydnomerulius pinastri MD-312]	0.00237155	Inf	up
c125014.graph_c0	predicted protein [Laccaria bicolor S238N-H82]	0.000503737	Inf	up
c125046.graph_c1	HECT-domain-containing protein [Auricularia delicata TFB-10046 SS5]	0.000316361	Inf	up
c125058.graph_c0	--	0.00131084	6.2267	up
c125073.graph_c1	hypothetical protein AURDEDRAFT_183113 [Auricularia delicata TFB-10046 SS5]	6.60142e-06	Inf	up
c125076.graph_c0	alpha/beta-hydrolase [Auricularia delicata TFB-10046 SS5]	0.00219605	Inf	up
c125079.graph_c0	hypothetical protein JAAARDRAFT_120563 [Jaapia argillacea MUCL 33604]	0.000136912	Inf	up
c125087.graph_c0	--	0.00344498	Inf	up
c125110.graph_c0	PREDICTED: uncharacterized protein LOC103701548 [Phoenix dactylifera]	0.00115866	3.15188	up
c125117.graph_c1	N-acetylhexosaminidase [Auricularia delicata TFB-10046 SS5]	0.00536162	Inf	up
c125118.graph_c0	predicted protein [Fibroporia radiculosa]	0.00108047	Inf	up
c125135.graph_c0	hypothetical protein PUNSTDRAFT_135487 [Punctularia strigosozonata HHB-11173 SS5]	0.00321424	Inf	up
c125139.graph_c0	--	0.00605613	Inf	up
c125164.graph_c0	hypothetical protein GLOTRDRAFT_113374 [Gloeophyllum trabeum ATCC 11539]	0.00260808	Inf	up
c125170.graph_c0	--	0.00813711	Inf	up
c125173.graph_c0	TPT-domain-containing protein [Auricularia delicata TFB-10046 SS5]	0.0059619	Inf	up
c125179.graph_c0	ATP-dependent bile acid permease [Auricularia delicata TFB-10046 SS5]	0.00551096	Inf	up
c125205.graph_c0	nucleoporin-interacting protein NIC96 [Auricularia delicata TFB-10046 SS5]	0.00317842	Inf	up
c125208.graph_c0	hypothetical protein AURDEDRAFT_110090 [Auricularia delicata TFB-10046 SS5]	0.000456503	Inf	up
c125212.graph_c0	hypothetical protein CC1G_04597 [Coprinopsis cinerea okayama7#130]	0.00459964	Inf	up
c125214.graph_c0	hypothetical protein AURDEDRAFT_61186 [Auricularia delicata TFB-10046 SS5]	0.00737008	Inf	up
c125219.graph_c0	PREDICTED: uncharacterized protein LOC103978260 [Musa acuminata subsp. malaccensis]	0.00447338	2.12389	up
c125231.graph_c0	hemolysin, putative [Rhizoctonia solani AG-3 Rhs1AP]	0.00643837	7.2458	up
c125232.graph_c0	hypothetical protein AURDEDRAFT_153559 [Auricularia delicata TFB-10046 SS5]	0.00638378	Inf	up
c125232.graph_c1	hypothetical protein HYDPIDRAFT_93869 [Hydnomerulius pinastri MD-312]	0.00423903	Inf	up
c125240.graph_c0	hypothetical protein BOTBODRAFT_555164 [Botryobasidium botryosum FD-172 SS1]	5.35752e-05	Inf	up
c125243.graph_c0	hypothetical protein AURDEDRAFT_151271 [Auricularia delicata TFB-10046 SS5]	0.00188278	Inf	up
c125266.graph_c0	hypothetical protein MPER_05192 [Moniliophthora perniciosa FA553]	0.000386704	Inf	up
c125289.graph_c0	PREDICTED: histone acetyltransferase HAC1-like isoform X4 [Musa acuminata subsp. malaccensis]	0.00944117	4.62906	up
c125298.graph_c0	hypothetical protein JAAARDRAFT_54481 [Jaapia argillacea MUCL 33604]	0.0037061	Inf	up
c125299.graph_c0	MIF4G-domain-containing protein [Auricularia delicata TFB-10046 SS5]	0.00371146	Inf	up
c125309.graph_c0	ornithine decarboxylase [Auricularia delicata TFB-10046 SS5]	0.000152786	Inf	up
c125328.graph_c0	hypothetical protein AURDEDRAFT_90701 [Auricularia delicata TFB-10046 SS5]	0.000282498	Inf	up
c125336.graph_c0	--	0.000167584	8.59175	up
c125356.graph_c0	Prefoldin subunit 6 OS=Mus musculus GN=Pfdn6 PE=2 SV=1 [Rhizoctonia solani AG-1 IB]	0.00755215	Inf	up
c125366.graph_c1	--	2.7993e-06	3.48256	up
c125371.graph_c0	RNI-like protein [Auricularia delicata TFB-10046 SS5]	0.00767421	Inf	up
c125377.graph_c0	hypothetical protein AURDEDRAFT_110069 [Auricularia delicata TFB-10046 SS5]	0.000728499	10.1411	up
c125379.graph_c0	hypothetical protein PAXRUDRAFT_277004 [Paxillus rubicundulus Ve08.2h10]	0.000116384	Inf	up
c125381.graph_c0	XPA-binding protein 1 [Auricularia delicata TFB-10046 SS5]	9.68499e-05	Inf	up
c125399.graph_c0	cysteine proteinase [Auricularia delicata TFB-10046 SS5]	0.00963499	Inf	up
c125402.graph_c0	hypothetical protein AURDEDRAFT_146659 [Auricularia delicata TFB-10046 SS5]	0.00130077	9.78858	up
c125415.graph_c0	--	0.00140566	8.9583	up
c125416.graph_c0	--	0.00360694	5.75691	up
c125420.graph_c0	hypothetical protein AURDEDRAFT_179911 [Auricularia delicata TFB-10046 SS5]	0.00872024	Inf	up
c125427.graph_c0	dynein heavy chain protein 2 [Auricularia delicata TFB-10046 SS5]	0.00113343	Inf	up
c125446.graph_c0	--	0.00315979	Inf	up
c125459.graph_c0	hypothetical protein M422DRAFT_35851 [Sphaerobolus stellatus SS14]	0.00163849	Inf	up
c125464.graph_c0	PREDICTED: myb-related protein Myb4-like [Musa acuminata subsp. malaccensis]	1.23314e-07	5.77164	up
c125465.graph_c0	PREDICTED: pentatricopeptide repeat-containing protein At1g59720, mitochondrial [Musa acuminata subsp. malaccensis]	6.7387e-06	3.55647	up
c125471.graph_c1	hypothetical protein AURDEDRAFT_111417 [Auricularia delicata TFB-10046 SS5]	3.22284e-05	Inf	up
c125473.graph_c0	hypothetical protein AURDEDRAFT_179604 [Auricularia delicata TFB-10046 SS5]	0.000422165	10.6735	up
c125482.graph_c0	Nitrogen assimilation transcription factor nit-4 OS=Neurospora crassa (strain ATCC 24698 / 74-OR23-1A / CBS 708,71 / DSM 1257 / FGSC 987) GN=nit-4 PE=4 SV=2 [Rhizoctonia solani AG-1 IB]	0.000217002	Inf	up
c125498.graph_c0	PREDICTED: uncharacterized protein LOC105155918 [Sesamum indicum]	0.00437276	5.18865	up
c125503.graph_c0	Dbl-like domain-containing protein [Auricularia delicata TFB-10046 SS5]	0.00210818	Inf	up
c125504.graph_c0	PREDICTED: caffeoylshikimate esterase-like isoform X1 [Phoenix dactylifera]	2.68813e-07	3.57757	up
c125515.graph_c0	hypothetical protein AURDEDRAFT_141237 [Auricularia delicata TFB-10046 SS5]	0.00249613	Inf	up
c125537.graph_c0	20S proteasome subunit [Auricularia delicata TFB-10046 SS5]	0.000127597	Inf	up
c125539.graph_c0	hypothetical protein M378DRAFT_84266 [Amanita muscaria Koide BX008]	0.00297271	Inf	up
c125540.graph_c0	hypothetical protein AURDEDRAFT_111199 [Auricularia delicata TFB-10046 SS5]	0.00160543	Inf	up
c125540.graph_c1	hypothetical protein AURDEDRAFT_111199 [Auricularia delicata TFB-10046 SS5]	0.000804587	8.13266	up
c125545.graph_c0	hypothetical protein AURDEDRAFT_86510 [Auricularia delicata TFB-10046 SS5]	0.00528644	Inf	up
c125570.graph_c0	hypothetical protein AURDEDRAFT_118636 [Auricularia delicata TFB-10046 SS5]	5.6672e-06	Inf	up
c125574.graph_c0	hypothetical protein BN946_scf184644.g9 [Trametes cinnabarina]	0.00898069	9.29108	up
c125577.graph_c0	coatomer protein [Auricularia delicata TFB-10046 SS5]	0.00733315	8.26987	up
c125578.graph_c0	CRAL/TRIO domain-containing protein [Auricularia delicata TFB-10046 SS5]	0.00063325	Inf	up
c125582.graph_c0	hypothetical protein AURDEDRAFT_120387 [Auricularia delicata TFB-10046 SS5]	6.79699e-07	Inf	up
c125593.graph_c0	--	0.00687193	Inf	up
c125607.graph_c0	hypothetical protein AURDEDRAFT_115860 [Auricularia delicata TFB-10046 SS5]	0.00231869	Inf	up
c125628.graph_c0	--	0.00494484	Inf	up
c125629.graph_c0	glutamine-hydrolyzing asparagine synthase [Auricularia delicata TFB-10046 SS5]	0.000498688	Inf	up
c125633.graph_c0	--	9.82222e-05	5.61773	up
c125640.graph_c0	PREDICTED: AP2/ERF and B3 domain-containing transcription repressor RAV2-like [Phoenix dactylifera]	6.09574e-11	4.24295	up
c125650.graph_c0	asparaginyl-tRNA synthetase [Auricularia delicata TFB-10046 SS5]	0.0010753	Inf	up
c125659.graph_c0	PREDICTED: uncharacterized protein LOC103982057 [Musa acuminata subsp. malaccensis]	1.13746e-05	2.95599	up
c125664.graph_c0	--	0.000728226	5.03323	up
c125665.graph_c0	beta and beta-prime subunits of DNA dependent RNA-polymerase [Auricularia delicata TFB-10046 SS5]	0.000119346	Inf	up
c125667.graph_c0	hypothetical protein AURDEDRAFT_111343 [Auricularia delicata TFB-10046 SS5]	6.2145e-06	Inf	up
c125672.graph_c0	PREDICTED: fructokinase-1-like [Musa acuminata subsp. malaccensis]	2.25073e-07	2.15531	up
c125680.graph_c0	PREDICTED: probable nucleoredoxin 1-1 [Elaeis guineensis]	0.00464486	1.77862	up
c125683.graph_c0	translation initiation factor eIF4e [Auricularia delicata TFB-10046 SS5]	0.00174635	Inf	up
c125752.graph_c1	PREDICTED: uncharacterized protein LOC103975457 [Musa acuminata subsp. malaccensis]	1.76265e-05	2.75566	up
c125765.graph_c0	chaperonin-containing T-complex zeta subunit Cct6 [Dichomitus squalens LYAD-421 SS1]	0.0016173	7.47588	up
c125774.graph_c0	PREDICTED: UPF0396 protein UM04995 [Phoenix dactylifera]	4.9252e-06	2.27011	up
c125777.graph_c0	PRP3-domain-containing protein [Auricularia delicata TFB-10046 SS5]	0.00138626	Inf	up
c125786.graph_c0	PR-1-like protein [Auricularia delicata TFB-10046 SS5]	0.00138541	Inf	up
c125786.graph_c1	hypothetical protein GALMADRAFT_233836 [Galerina marginata CBS 339.88]	0.00560449	Inf	up
c125791.graph_c0	hypothetical protein PLEOSDRAFT_1038350 [Pleurotus ostreatus PC15]	0.000530782	Inf	up
c125797.graph_c0	PREDICTED: uncharacterized protein LOC103986795 [Musa acuminata subsp. malaccensis]	0.00157546	1.80182	up
c125804.graph_c0	hypothetical protein AURDEDRAFT_188738 [Auricularia delicata TFB-10046 SS5]	0.00895738	Inf	up
c125816.graph_c1	DEAD-domain-containing protein [Gloeophyllum trabeum ATCC 11539]	0.00124193	Inf	up
c125824.graph_c0	PREDICTED: 7-deoxyloganetin glucosyltransferase-like [Musa acuminata subsp. malaccensis]	1.17355e-05	3.3724	up
c125837.graph_c0	PREDICTED: NAC domain-containing protein 8 [Elaeis guineensis]	0.00116342	7.34704	up
c125864.graph_c0	PREDICTED: probable strigolactone esterase D14 homolog [Phoenix dactylifera]	0.00947687	5.5079	up
c125869.graph_c0	hypothetical protein AURDEDRAFT_111635 [Auricularia delicata TFB-10046 SS5]	0.000120967	Inf	up
c125875.graph_c0	--	2.75596e-05	4.52036	up
c125882.graph_c0	hypothetical protein AURDEDRAFT_182843 [Auricularia delicata TFB-10046 SS5]	0.00737008	Inf	up
c125890.graph_c0	OPT-domain-containing protein [Auricularia delicata TFB-10046 SS5]	3.99498e-05	Inf	up
c125897.graph_c0	hypothetical protein AURDEDRAFT_89881 [Auricularia delicata TFB-10046 SS5]	0.00471707	Inf	up
c125899.graph_c0	PREDICTED: E3 ubiquitin-protein ligase RGLG2-like [Musa acuminata subsp. malaccensis]	0.00413717	1.72401	up
c125910.graph_c0	hypothetical protein AURDEDRAFT_182040 [Auricularia delicata TFB-10046 SS5]	0.00159402	Inf	up
c125914.graph_c0	--	0.00962482	4.99007	up
c125914.graph_c3	--	0.00680654	6.17679	up
c125921.graph_c0	3-ketoacyl-CoA thiolase [Laccaria bicolor S238N-H82]	0.00787119	Inf	up
c125934.graph_c0	hypothetical protein M422DRAFT_275030 [Sphaerobolus stellatus SS14]	0.00188405	Inf	up
c125938.graph_c0	Rho GTPase activation protein [Auricularia delicata TFB-10046 SS5]	0.00441482	Inf	up
c125950.graph_c1	PREDICTED: CLAVATA3/ESR (CLE)-related protein 25-like [Musa acuminata subsp. malaccensis]	0.000363512	3.4349	up
c125951.graph_c0	--	0.00162503	Inf	up
c125958.graph_c0	PREDICTED: uncharacterized protein LOC103987396 [Musa acuminata subsp. malaccensis]	8.13836e-05	2.31563	up
c125972.graph_c0	methionyl tRNA synthetase [Auricularia delicata TFB-10046 SS5]	0.00248097	Inf	up
c125980.graph_c0	--	0.00729735	3.82864	up
c125994.graph_c0	hypothetical protein AURDEDRAFT_139440 [Auricularia delicata TFB-10046 SS5]	7.77186e-05	Inf	up
c126027.graph_c0	AAA-domain-containing protein [Auricularia delicata TFB-10046 SS5]	2.87469e-05	Inf	up
c126033.graph_c0	hypothetical protein PLEOSDRAFT_1099140 [Pleurotus ostreatus PC15]	0.00561444	Inf	up
c126039.graph_c0	Utp21-domain-containing protein [Dichomitus squalens LYAD-421 SS1]	0.00451134	Inf	up
c126040.graph_c0	hypothetical protein BOTBODRAFT_38100 [Botryobasidium botryosum FD-172 SS1]	0.000270215	Inf	up
c126042.graph_c0	P-loop containing nucleoside triphosphate hydrolase protein [Auricularia delicata TFB-10046 SS5]	0.000465586	Inf	up
c126071.graph_c0	cytochrome P450 [Gloeophyllum trabeum ATCC 11539]	0.00304131	Inf	up
c126075.graph_c1	hypothetical protein AURDEDRAFT_110574 [Auricularia delicata TFB-10046 SS5]	1.13746e-05	9.32311	up
c126076.graph_c0	PLC-like phosphodiesterase [Auricularia delicata TFB-10046 SS5]	0.000254628	Inf	up
c126088.graph_c0	PREDICTED: G-type lectin S-receptor-like serine/threonine-protein kinase B120 [Musa acuminata subsp. malaccensis]	4.60171e-05	2.28414	up
c126100.graph_c0	hypothetical protein AURDEDRAFT_113237 [Auricularia delicata TFB-10046 SS5]	0.00495102	Inf	up
c126115.graph_c0	hypothetical protein AURDEDRAFT_140052 [Auricularia delicata TFB-10046 SS5]	0.000994612	Inf	up
c126123.graph_c0	DNA repair helicase rad25 [Fomitiporia mediterranea MF3/22]	0.00996933	Inf	up
c126143.graph_c0	hypothetical protein AURDEDRAFT_151906 [Auricularia delicata TFB-10046 SS5]	0.00133095	Inf	up
c126150.graph_c0	ATP-dependent protease La [Auricularia delicata TFB-10046 SS5]	0.00166391	Inf	up
c126152.graph_c0	hypothetical protein PLEOSDRAFT_1058528 [Pleurotus ostreatus PC15]	0.00175233	Inf	up
c126154.graph_c1	hypothetical protein AURDEDRAFT_32659, partial [Auricularia delicata TFB-10046 SS5]	0.00724581	Inf	up
c126157.graph_c0	--	0.000152786	7.30722	up
c126161.graph_c0	oligosaccharyl transferase STT3 subunit [Auricularia delicata TFB-10046 SS5]	0.00230318	Inf	up
c126162.graph_c0	hypothetical protein MELLADRAFT_95497 [Melampsora larici-populina 98AG31]	0.00381049	Inf	up
c126182.graph_c0	glycosyltransferase family 57 protein [Serpula lacrymans var. lacrymans S7.9]	0.00292925	Inf	up
c126198.graph_c0	hypothetical protein M422DRAFT_59700 [Sphaerobolus stellatus SS14]	0.00347607	Inf	up
c126216.graph_c0	Pkinase-domain-containing protein [Auricularia delicata TFB-10046 SS5]	1.77854e-08	Inf	up
c126226.graph_c0	PREDICTED: uncharacterized protein LOC103996594 [Musa acuminata subsp. malaccensis]	0.00200758	1.76635	up
c126227.graph_c0	FACT complex subunit SPT16 [Auricularia delicata TFB-10046 SS5]	0.00180921	Inf	up
c126240.graph_c0	hypothetical protein PUNSTDRAFT_118426 [Punctularia strigosozonata HHB-11173 SS5]	0.00430232	Inf	up
c126246.graph_c0	hypothetical protein FOMPIDRAFT_1136854, partial [Fomitopsis pinicola FP-58527 SS1]	0.00331045	Inf	up
c126253.graph_c0	RhoGAP-domain-containing protein [Auricularia delicata TFB-10046 SS5]	0.000502785	Inf	up
c126264.graph_c0	DUF1753-domain-containing protein [Auricularia delicata TFB-10046 SS5]	0.00452655	Inf	up
c126271.graph_c0	hypothetical protein AURDEDRAFT_181299 [Auricularia delicata TFB-10046 SS5]	0.0068905	Inf	up
c126277.graph_c0	PREDICTED: transcription factor MYB1R1-like [Musa acuminata subsp. malaccensis]	8.21725e-05	2.14315	up
c126286.graph_c0	hypothetical protein K443DRAFT_683435 [Laccaria amethystina LaAM-08-1]	8.1495e-05	8.17796	up
c126306.graph_c0	PREDICTED: uncharacterized protein LOC100255300 [Vitis vinifera]	0.000501096	Inf	up
c126316.graph_c0	--	0.000979522	Inf	up
c126323.graph_c0	TPT-domain-containing protein [Auricularia delicata TFB-10046 SS5]	0.00264395	Inf	up
c126336.graph_c0	--	0.000261412	5.89196	up
c126346.graph_c0	hypothetical protein M408DRAFT_144967 [Serendipita vermifera MAFF 305830]	0.00448518	Inf	up
c126393.graph_c0	--	1.47826e-06	5.24691	up
c126404.graph_c1	PREDICTED: protein LURP-one-related 8-like [Musa acuminata subsp. malaccensis]	7.09425e-10	5.26906	up
c126417.graph_c0	hypothetical protein Moror_26 [Moniliophthora roreri MCA 2997]	0.000762864	Inf	up
c126449.graph_c0	Pkinase-domain-containing protein [Auricularia delicata TFB-10046 SS5]	0.000426384	9.12775	up
c126450.graph_c0	--	0.0046116	6.82456	up
c126454.graph_c0	hypothetical protein HYDPIDRAFT_35775 [Hydnomerulius pinastri MD-312]	6.82932e-05	Inf	up
c126458.graph_c0	--	0.000152971	Inf	up
c126461.graph_c0	PREDICTED: probable receptor-like protein kinase At5g20050 [Musa acuminata subsp. malaccensis]	3.39598e-06	3.47201	up
c126466.graph_c0	beta-tubulin [Auricularia delicata TFB-10046 SS5]	0.00119731	8.99667	up
c126469.graph_c0	hypothetical protein GLOTRDRAFT_48944 [Gloeophyllum trabeum ATCC 11539]	0.00756299	Inf	up
c126473.graph_c0	26S proteasome regulatory complex, non-ATPase subcomplex, Rpn2/Psmd1 subunit [Auricularia delicata TFB-10046 SS5]	1.09555e-05	Inf	up
c126475.graph_c0	PCI-domain-containing protein [Auricularia delicata TFB-10046 SS5]	0.000693678	Inf	up
c126480.graph_c0	40S ribosomal protein S4 [Laccaria bicolor S238N-H82]	0.000116384	Inf	up
c126482.graph_c0	hypothetical protein FOMPIDRAFT_101145 [Fomitopsis pinicola FP-58527 SS1]	0.00570592	Inf	up
c126488.graph_c0	hypothetical protein SCLCIDRAFT_14609 [Scleroderma citrinum Foug A]	0.00558626	Inf	up
c126492.graph_c0	--	0.00993419	Inf	up
c126496.graph_c0	--	0.00674108	5.28702	up
c126521.graph_c0	hypothetical protein AURDEDRAFT_110005 [Auricularia delicata TFB-10046 SS5]	0.000585545	Inf	up
c126528.graph_c0	hypothetical protein PLICRDRAFT_165989 [Plicaturopsis crispa FD-325 SS-3]	0.00151949	Inf	up
c126551.graph_c0	hypothetical protein JAAARDRAFT_175453 [Jaapia argillacea MUCL 33604]	0.00374998	7.33735	up
c126577.graph_c0	hypothetical protein AURDEDRAFT_117067 [Auricularia delicata TFB-10046 SS5]	0.00133157	9.95222	up
c126578.graph_c0	--	0.000813661	4.50836	up
c126596.graph_c0	TRP-domain-containing protein [Auricularia delicata TFB-10046 SS5]	0.0047235	Inf	up
c126608.graph_c0	1,3-beta-glucan synthase [Auricularia delicata TFB-10046 SS5]	0.00151959	Inf	up
c126615.graph_c1	--	0.000315875	Inf	up
c126618.graph_c2	--	0.000497179	Inf	up
c126623.graph_c0	regulator of G protein signaling [Auricularia delicata TFB-10046 SS5]	4.54988e-05	Inf	up
c126633.graph_c0	hypothetical protein CONPUDRAFT_79784 [Coniophora puteana RWD-64-598 SS2]	0.000797286	Inf	up
c126648.graph_c0	PREDICTED: peptide methionine sulfoxide reductase A1-like [Musa acuminata subsp. malaccensis]	2.73716e-05	2.41849	up
c126657.graph_c0	hypothetical protein AURDEDRAFT_110472 [Auricularia delicata TFB-10046 SS5]	0.00308466	Inf	up
c126664.graph_c0	PREDICTED: transmembrane protein 45A-like [Musa acuminata subsp. malaccensis]	0.00057006	6.12269	up
c126664.graph_c1	PREDICTED: uncharacterized protein LOC105041878 [Elaeis guineensis]	0.000955784	5.82191	up
c126674.graph_c0	hypothetical protein AURDEDRAFT_187189 [Auricularia delicata TFB-10046 SS5]	0.000338212	Inf	up
c126689.graph_c0	PREDICTED: NADP-dependent malic enzyme-like isoform X2 [Musa acuminata subsp. malaccensis]	0.0069838	1.3123	up
c126699.graph_c0	hypothetical protein AURDEDRAFT_110005 [Auricularia delicata TFB-10046 SS5]	0.00331797	7.68486	up
c126700.graph_c0	--	0.00713887	4.74012	up
c126705.graph_c0	PREDICTED: uncharacterized protein LOC103996721 [Musa acuminata subsp. malaccensis]	0.00936688	1.29267	up
c126707.graph_c1	glutamate-cysteine ligase catalytic subunit [Auricularia delicata TFB-10046 SS5]	0.00016897	Inf	up
c126713.graph_c0	--	0.00286289	5.00629	up
c126715.graph_c0	PREDICTED: aconitate hydratase, cytoplasmic [Vitis vinifera]	0.000270702	3.93135	up
c126721.graph_c0	PREDICTED: U-box domain-containing protein 4-like [Musa acuminata subsp. malaccensis]	5.91172e-05	2.29037	up
c126755.graph_c0	hypothetical protein AURDEDRAFT_180917 [Auricularia delicata TFB-10046 SS5]	0.00106821	Inf	up
c126757.graph_c0	VIT-domain-containing protein [Auricularia delicata TFB-10046 SS5]	0.000261412	Inf	up
c126758.graph_c0	hypothetical protein BOTBODRAFT_26373 [Botryobasidium botryosum FD-172 SS1]	0.00733873	Inf	up
c126778.graph_c0	--	0.00173995	Inf	up
c126784.graph_c0	--	9.31108e-05	Inf	up
c126793.graph_c0	aldo/keto reductase [Fomitiporia mediterranea MF3/22]	3.52997e-05	Inf	up
c126807.graph_c1	hypothetical protein AURDEDRAFT_110760 [Auricularia delicata TFB-10046 SS5]	0.00318045	Inf	up
c126811.graph_c0	hypothetical protein AURDEDRAFT_178815 [Auricularia delicata TFB-10046 SS5]	0.00627291	Inf	up
c126821.graph_c0	glycoside hydrolase/deacetylase [Dacryopinax sp. DJM-731 SS1]	0.00937121	Inf	up
c126848.graph_c0	hypothetical protein AURDEDRAFT_111475 [Auricularia delicata TFB-10046 SS5]	0.000289478	Inf	up
c126861.graph_c0	alpha/beta-hydrolase [Trametes versicolor FP-101664 SS1]	0.00439943	7.2158	up
c126884.graph_c0	--	0.00100662	Inf	up
c126898.graph_c0	hypothetical protein FOMPIDRAFT_1044954 [Fomitopsis pinicola FP-58527 SS1]	0.000243238	Inf	up
c126909.graph_c0	hypothetical protein AURDEDRAFT_111189 [Auricularia delicata TFB-10046 SS5]	0.00763429	Inf	up
c126916.graph_c0	PREDICTED: glutamate decarboxylase 4-like [Musa acuminata subsp. malaccensis]	0.000339504	2.16142	up
c126925.graph_c0	PREDICTED: MATE efflux family protein 1-like [Musa acuminata subsp. malaccensis]	0.000128993	3.76074	up
c126929.graph_c0	hypothetical protein GALMADRAFT_75145 [Galerina marginata CBS 339.88]	0.00750132	Inf	up
c126931.graph_c0	hypothetical protein AURDEDRAFT_188689 [Auricularia delicata TFB-10046 SS5]	0.000833485	7.59177	up
c126942.graph_c0	glycoside hydrolase family 17 protein [Botryobasidium botryosum FD-172 SS1]	0.000246653	Inf	up
c126972.graph_c1	hypothetical protein SERLA73DRAFT_96912 [Serpula lacrymans var. lacrymans S7.3]	0.000437776	Inf	up
c126979.graph_c0	--	0.00324046	5.54839	up
c126982.graph_c0	heat shock protein 70 [Auricularia delicata TFB-10046 SS5]	0.000726557	Inf	up
c126991.graph_c0	aspartate-tRNA ligase [Auricularia delicata TFB-10046 SS5]	0.00304131	Inf	up
c126993.graph_c0	hypothetical protein AURDEDRAFT_144151 [Auricularia delicata TFB-10046 SS5]	4.40734e-06	Inf	up
c127017.graph_c0	PREDICTED: uncharacterized protein LOC103972199 [Musa acuminata subsp. malaccensis]	0.0062745	1.68198	up
c127030.graph_c0	hypothetical protein AURDEDRAFT_133335 [Auricularia delicata TFB-10046 SS5]	0.00412064	Inf	up
c127032.graph_c0	hypothetical protein AURDEDRAFT_116916 [Auricularia delicata TFB-10046 SS5]	3.58866e-07	Inf	up
c127036.graph_c0	hypothetical protein AURDEDRAFT_116915 [Auricularia delicata TFB-10046 SS5]	0.00412608	7.5192	up
c127037.graph_c0	mitochondrial intermediate peptidase [Auricularia delicata TFB-10046 SS5]	0.00482944	8.18033	up
c127039.graph_c0	TGF beta-inducible nuclear protein 1 [Auricularia delicata TFB-10046 SS5]	0.000721592	Inf	up
c127044.graph_c0	PREDICTED: probable receptor-like protein kinase At1g33260 [Musa acuminata subsp. malaccensis]	2.62932e-05	5.14153	up
c127053.graph_c0	DUF699-domain-containing protein [Auricularia delicata TFB-10046 SS5]	0.00337186	Inf	up
c127075.graph_c0	hypothetical protein AURDEDRAFT_188440 [Auricularia delicata TFB-10046 SS5]	0.000680287	Inf	up
c127102.graph_c0	hypothetical protein AURDEDRAFT_163539, partial [Auricularia delicata TFB-10046 SS5]	0.000520706	Inf	up
c127112.graph_c0	--	0.00570286	6.73406	up
c127116.graph_c0	--	0.000328278	Inf	up
c127121.graph_c1	hypothetical protein M413DRAFT_439893 [Hebeloma cylindrosporum h7]	0.00829437	Inf	up
c127123.graph_c0	WSC-domain-containing protein [Auricularia delicata TFB-10046 SS5]	3.71509e-05	Inf	up
c127143.graph_c0	FACT complex subunit POB3 [Auricularia delicata TFB-10046 SS5]	0.00535602	7.67698	up
c127153.graph_c0	--	9.3607e-08	6.00315	up
c127156.graph_c0	P450 mono-oxygenase [Zingiber zerumbet]	0.00108194	8.49878	up
c127171.graph_c0	NTF2-domain-containing protein [Auricularia delicata TFB-10046 SS5]	0.00196819	Inf	up
c127192.graph_c0	hypothetical protein PISMIDRAFT_11718, partial [Pisolithus microcarpus 441]	0.00059266	Inf	up
c127203.graph_c0	--	0.000389094	5.6379	up
c127205.graph_c0	--	0.00102477	4.96	up
c127209.graph_c0	hypothetical protein M422DRAFT_27268 [Sphaerobolus stellatus SS14]	0.00093578	Inf	up
c127218.graph_c0	cytochrome p450 [Moniliophthora roreri MCA 2997]	0.00576621	Inf	up
c127230.graph_c0	hypothetical protein AURDEDRAFT_174752 [Auricularia delicata TFB-10046 SS5]	0.00180056	Inf	up
c127231.graph_c0	hypothetical protein M378DRAFT_1034006 [Amanita muscaria Koide BX008]	0.00801186	Inf	up
c127248.graph_c0	aconitate hydratase [Auricularia delicata TFB-10046 SS5]	1.39819e-05	Inf	up
c127261.graph_c0	--	0.000663105	5.25619	up
c127262.graph_c0	hypothetical protein AURDEDRAFT_111846 [Auricularia delicata TFB-10046 SS5]	0.00363907	Inf	up
c127264.graph_c0	--	0.00161525	6.19362	up
c127270.graph_c0	hypothetical protein AURDEDRAFT_110161 [Auricularia delicata TFB-10046 SS5]	0.00143864	9.41984	up
c127278.graph_c0	PREDICTED: zinc finger protein NUTCRACKER-like [Musa acuminata subsp. malaccensis]	0.00703489	1.59095	up
c127291.graph_c0	phosphoglycerate mutase-like protein [Auricularia delicata TFB-10046 SS5]	0.000675314	Inf	up
c127295.graph_c1	copper ion chaperone, partial [Auricularia delicata TFB-10046 SS5]	0.000132374	Inf	up
c127299.graph_c0	hypothetical protein AURDEDRAFT_180890 [Auricularia delicata TFB-10046 SS5]	0.00359761	Inf	up
c127300.graph_c0	--	2.29227e-05	Inf	up
c127301.graph_c0	--	0.00433198	3.91827	up
c127319.graph_c1	hypothetical protein GLOTRDRAFT_133640 [Gloeophyllum trabeum ATCC 11539]	0.00124474	7.45121	up
c127328.graph_c0	4-hydroxyacetophenone monooxygenase [Microsporum gypseum CBS 118893]	0.00264312	Inf	up
c127333.graph_c0	--	0.00303201	Inf	up
c127341.graph_c0	hypothetical protein AURDEDRAFT_186962 [Auricularia delicata TFB-10046 SS5]	0.00308482	Inf	up
c127349.graph_c0	hypothetical protein AURDEDRAFT_138619 [Auricularia delicata TFB-10046 SS5]	0.00555495	Inf	up
c127361.graph_c0	ARM repeat-containing protein [Auricularia delicata TFB-10046 SS5]	0.00337883	Inf	up
c127369.graph_c2	hypothetical protein AURDEDRAFT_114027 [Auricularia delicata TFB-10046 SS5]	0.00968498	7.61584	up
c127379.graph_c0	--	0.00624104	4.66211	up
c127405.graph_c0	V-type ATPase [Auricularia delicata TFB-10046 SS5]	0.00113566	8.99792	up
c127412.graph_c0	PREDICTED: probable receptor-like protein kinase At5g47070 isoform X1 [Musa acuminata subsp. malaccensis]	0.000281708	2.34463	up
c127418.graph_c1	PREDICTED: pentatricopeptide repeat-containing protein At1g18485 [Musa acuminata subsp. malaccensis]	0.00653335	1.05988	up
c127420.graph_c0	glycoside hydrolase [Auricularia delicata TFB-10046 SS5]	4.63321e-05	Inf	up
c127422.graph_c0	PREDICTED: 9-cis-epoxycarotenoid dioxygenase, chloroplastic-like [Musa acuminata subsp. malaccensis]	0.000315875	3.09864	up
c127422.graph_c2	PREDICTED: 9-cis-epoxycarotenoid dioxygenase, chloroplastic-like [Musa acuminata subsp. malaccensis]	0.00877122	2.88301	up
c127423.graph_c0	CBD9-like protein [Auricularia delicata TFB-10046 SS5]	1.13692e-06	8.87034	up
c127426.graph_c0	--	0.00954398	3.17257	up
c127430.graph_c0	PREDICTED: uncharacterized protein LOC103986002 [Musa acuminata subsp. malaccensis]	0.00661866	2.17183	up
c127465.graph_c0	signal recognition particle protein [Auricularia delicata TFB-10046 SS5]	0.00210818	Inf	up
[truncated: 2,624 more rows]
