# Supplementary material for: Transcriptome analysis of Curcuma wenyujin from Haikou and Wenzhou, and a comparison of the main constituents and related genes of Rhizoma Curcumae
Source: PLoS One. 2020 Nov 30;15(11):e0242776. doi: 10.1371/journal.pone.0242776 (PMC7703983; doi:10.1371/journal.pone.0242776)
Supplement: S9 Table — (XLS) [file pone.0242776.s016.xls]

## Sheet: Sheet1
S9 Table Detailed information of topGO enrichment of the groups WZ (Wenzhou) versus HK (Haikou)
All DEGs
GO.ID	Term	Gene Ontology (GO) classification	Annotated	Significant	Expected	KS	enrichment score
GO:0019288	isopentenyl diphosphate biosynthetic process, methylerythritol 4-phosphate pathway	BP	153	4	9.8	7e-21	20.1549
GO:0010027	thylakoid membrane organization	BP	111	1	7.11	6e-19	18.2218
GO:0009651	response to salt stress	BP	402	24	25.75	9.9e-17	16.0044
GO:0009793	embryo development ending in seed dormancy	BP	272	11	17.42	7.9e-16	15.1024
GO:0045893	positive regulation of transcription, DNA-templated	BP	139	7	8.9	1.4e-14	13.8539
GO:0019252	starch biosynthetic process	BP	113	3	7.24	1.9e-13	12.7212
GO:0042742	defense response to bacterium	BP	216	12	13.84	7.1e-13	12.1487
GO:0015995	chlorophyll biosynthetic process	BP	84	2	5.38	7.5e-13	12.1249
GO:0046686	response to cadmium ion	BP	346	24	22.16	2.1e-12	11.6778
GO:0000023	maltose metabolic process	BP	82	1	5.25	4.3e-12	11.3665
GO:0010207	photosystem II assembly	BP	77	3	4.93	4.7e-12	11.3279
GO:0009409	response to cold	BP	284	12	18.19	1.4e-11	10.8539
GO:0009737	response to abscisic acid	BP	303	17	19.41	2.7e-11	10.5686
GO:0009658	chloroplast organization	BP	134	6	8.58	4.6e-11	10.3372
GO:0016117	carotenoid biosynthetic process	BP	85	1	5.44	9.1e-11	10.041
GO:0006635	fatty acid beta-oxidation	BP	88	1	5.64	1.1e-10	9.95861
GO:0009909	regulation of flower development	BP	129	2	8.26	4.2e-10	9.37675
GO:0009902	chloroplast relocation	BP	58	0	3.71	3.8e-09	8.42022
GO:0050832	defense response to fungus	BP	112	4	7.17	1.6e-08	7.79588
GO:0009555	pollen development	BP	136	8	8.71	4.3e-08	7.36653
GO:0009536	plastid	CC	2509	127	152.85	<1E-30	>30
GO:0009507	chloroplast	CC	1660	82	101.13	2e-30	29.699
GO:0016023	cytoplasmic membrane-bounded vesicle	CC	1357	79	82.67	3e-30	29.5229
GO:0005886	plasma membrane	CC	1872	115	114.04	3.3e-29	28.4815
GO:0009570	chloroplast stroma	CC	445	20	27.11	1.7e-27	26.7696
GO:0009941	chloroplast envelope	CC	422	15	25.71	2.2e-25	24.6576
GO:0009535	chloroplast thylakoid membrane	CC	217	7	13.22	5e-15	14.301
GO:0005739	mitochondrion	CC	2082	107	126.84	4.5e-13	12.3468
GO:0005829	cytosol	CC	1039	49	63.3	1.9e-09	8.72125
GO:0048046	apoplast	CC	244	19	14.86	3.5e-09	8.45593
GO:0005773	vacuole	CC	672	46	40.94	1.1e-08	7.95861
GO:0009534	chloroplast thylakoid	CC	275	9	16.75	2.5e-07	6.60206
GO:0043231	intracellular membrane-bounded organelle	CC	8907	473	542.62	7.8e-07	6.10791
GO:0009543	chloroplast thylakoid lumen	CC	38	0	2.31	8.5e-07	6.07058
GO:0009506	plasmodesma	CC	241	12	14.68	7.1e-06	5.14874
GO:0080008	Cul4-RING E3 ubiquitin ligase complex	CC	44	3	2.68	1.1e-05	4.95861
GO:0009579	thylakoid	CC	364	15	22.17	4.1e-05	4.38722
GO:0010287	plastoglobule	CC	39	0	2.38	6.9e-05	4.16115
GO:0005802	trans-Golgi network	CC	117	5	7.13	0.00012	3.92082
GO:0005618	cell wall	CC	487	40	29.67	0.0003	3.52288
GO:0004672	protein kinase activity	MF	1463	77	98.85	9.9e-15	14.0044
GO:0004674	protein serine/threonine kinase activity	MF	984	47	66.48	5.3e-09	8.27572
GO:0004713	protein tyrosine kinase activity	MF	157	4	10.61	8e-08	7.09691
GO:0050897	cobalt ion binding	MF	47	4	3.18	3e-07	6.52288
GO:0003700	sequence-specific DNA binding transcription factor activity	MF	508	35	34.32	9.7e-07	6.01323
GO:0043565	sequence-specific DNA binding	MF	311	26	21.01	2.6e-05	4.58503
GO:0005516	calmodulin binding	MF	79	6	5.34	2.9e-05	4.5376
GO:0016301	kinase activity	MF	2120	124	143.24	9.7e-05	4.01323
GO:0016762	xyloglucan:xyloglucosyl transferase activity	MF	23	3	1.55	0.00016	3.79588
GO:0005509	calcium ion binding	MF	349	22	23.58	0.00024	3.61979
GO:0004365	glyceraldehyde-3-phosphate dehydrogenase (NAD+) (phosphorylating) activity	MF	14	2	0.95	0.00035	3.45593
GO:0042803	protein homodimerization activity	MF	74	11	5	0.00042	3.37675
GO:0046592	polyamine oxidase activity	MF	5	4	0.34	0.00056	3.25181
GO:0050664	oxidoreductase activity, acting on NAD(P)H, oxygen as acceptor	MF	26	0	1.76	0.00067	3.17393
GO:0004650	polygalacturonase activity	MF	25	0	1.69	0.00124	2.90658
GO:0005546	phosphatidylinositol-4,5-bisphosphate binding	MF	8	1	0.54	0.00125	2.90309
GO:0004712	protein serine/threonine/tyrosine kinase activity	MF	28	1	1.89	0.00139	2.85699
GO:0016853	isomerase activity	MF	396	29	26.76	0.00141	2.85078
GO:0005216	ion channel activity	MF	91	6	6.15	0.00154	2.81248
GO:0004620	phospholipase activity	MF	45	1	3.04	0.00189	2.72354
Up regulated DEGs
GO.ID	Term	Gene Ontology (GO) classification	Annotated	Significant	Expected	KS	enrichment score
GO:0019288	isopentenyl diphosphate biosynthetic process, methylerythritol 4-phosphate pathway	BP	153	2	7.8	5.7e-21	20.2441
GO:0010027	thylakoid membrane organization	BP	111	1	5.66	5.1e-19	18.2924
GO:0009651	response to salt stress	BP	402	13	20.5	8e-17	16.0969
GO:0009793	embryo development ending in seed dorman...	BP	272	4	13.87	6.5e-16	15.1871
GO:0045893	positive regulation of transcription, DN...	BP	139	6	7.09	1.2e-14	13.9208
GO:0019252	starch biosynthetic process	BP	113	2	5.76	1.7e-13	12.7696
GO:0042742	defense response to bacterium	BP	216	6	11.01	5.1e-13	12.2924
GO:0015995	chlorophyll biosynthetic process	BP	84	0	4.28	6.8e-13	12.1675
GO:0000023	maltose metabolic process	BP	82	1	4.18	3.9e-12	11.4089
GO:0010207	photosystem II assembly	BP	77	0	3.93	4.1e-12	11.3872
GO:0046686	response to cadmium ion	BP	346	12	17.64	9.4e-12	11.0269
GO:0009409	response to cold	BP	284	7	14.48	1.2e-11	10.9208
GO:0009737	response to abscisic acid	BP	303	7	15.45	2.2e-11	10.6576
GO:0009658	chloroplast organization	BP	134	1	6.83	4e-11	10.3979
GO:0016117	carotenoid biosynthetic process	BP	85	1	4.33	8.3e-11	10.0809
GO:0006635	fatty acid beta-oxidation	BP	88	1	4.49	9.6e-11	10.0177
GO:0009909	regulation of flower development	BP	129	1	6.58	3.6e-10	9.4437
GO:0009902	chloroplast relocation	BP	58	0	2.96	3.5e-09	8.45593
GO:0009555	pollen development	BP	136	6	6.93	3.9e-08	7.40894
GO:0009965	leaf morphogenesis	BP	102	2	5.2	4.4e-08	7.35655
GO:0009536	plastid	CC	2509	61	109.96	< 1e-30	>30
GO:0009507	chloroplast	CC	1660	36	72.75	< 1e-30	>30
GO:0016023	cytoplasmic membrane-bounded vesicle	CC	1357	34	59.47	2.7e-30	29.5686
GO:0005886	plasma membrane	CC	1872	49	82.04	2.7e-29	28.5686
GO:0009570	chloroplast stroma	CC	445	10	19.5	1.1e-27	26.9586
GO:0009941	chloroplast envelope	CC	422	5	18.49	1.2e-25	24.9208
GO:0009535	chloroplast thylakoid membrane	CC	217	4	9.51	2.3e-15	14.6383
GO:0005739	mitochondrion	CC	2082	76	91.24	2.6e-13	12.585
GO:0005829	cytosol	CC	1039	23	45.53	1.4e-09	8.85387
GO:0048046	apoplast	CC	244	9	10.69	5.4e-09	8.26761
GO:0005773	vacuole	CC	672	13	29.45	4.9e-08	7.3098
GO:0009534	chloroplast thylakoid	CC	275	5	12.05	2.2e-07	6.65758
GO:0009543	chloroplast thylakoid lumen	CC	38	0	1.67	7.4e-07	6.13077
GO:0043231	intracellular membrane-bounded organelle	CC	8907	292	390.35	1.1e-06	5.95861
GO:0009506	plasmodesma	CC	241	5	10.56	6.1e-06	5.21467
GO:0080008	Cul4-RING E3 ubiquitin ligase complex	CC	44	1	1.93	9.3e-06	5.03152
GO:0010287	plastoglobule	CC	39	0	1.71	6.2e-05	4.20761
GO:0009579	thylakoid	CC	364	7	15.95	7.9e-05	4.10237
GO:0005802	trans-Golgi network	CC	117	1	5.13	0.00011	3.95861
GO:0090404	pollen tube tip	CC	9	0	0.39	0.00028	3.55284
GO:0004672	protein kinase activity	MF	1463	62	80.03	8.3e-15	14.0809
GO:0004713	protein tyrosine kinase activity	MF	157	2	8.59	2.9e-09	8.5376
GO:0004674	protein serine/threonine kinase activity	MF	984	37	53.83	9.4e-09	8.02687
GO:0050897	cobalt ion binding	MF	47	3	2.57	2.9e-07	6.5376
GO:0003700	sequence-specific DNA binding transcript...	MF	508	28	27.79	7.2e-07	6.14267
GO:0043565	sequence-specific DNA binding	MF	311	25	17.01	5.5e-06	5.25964
GO:0005516	calmodulin binding	MF	79	4	4.32	2.7e-05	4.56864
GO:0016301	kinase activity	MF	2120	103	115.97	8.5e-05	4.07058
GO:0004365	glyceraldehyde-3-phosphate dehydrogenase...	MF	14	2	0.77	0.00026	3.58503
GO:0005509	calcium ion binding	MF	349	11	19.09	0.0003	3.52288
GO:0042803	protein homodimerization activity	MF	74	8	4.05	0.00039	3.40894
GO:0046592	polyamine oxidase activity	MF	5	4	0.27	0.00045	3.34679
GO:0016762	xyloglucan:xyloglucosyl transferase acti...	MF	23	1	1.26	0.00062	3.20761
GO:0050664	oxidoreductase activity, acting on NAD(P...	MF	26	0	1.42	0.00065	3.18709
GO:0005546	phosphatidylinositol-4,5-bisphosphate bi...	MF	8	0	0.44	0.00111	2.95468
GO:0004650	polygalacturonase activity	MF	25	0	1.37	0.00115	2.9393
GO:0016853	isomerase activity	MF	396	22	21.66	0.00131	2.88273
GO:0004712	protein serine/threonine/tyrosine kinase...	MF	28	0	1.53	0.00136	2.86646
GO:0005216	ion channel activity	MF	91	4	4.98	0.00149	2.82681
GO:0004620	phospholipase activity	MF	45	0	2.46	0.00149	2.82681
Down regulated DEGs
GO.ID	Term	Gene Ontology (GO) classification	Annotated	Significant	Expected	KS	enrichment score
GO:0019288	isopentenyl diphosphate biosynthetic process, methylerythritol 4-phosphate pathway	BP	153	2	2	5.2e-22	21.284
GO:0010027	thylakoid membrane organization	BP	111	0	1.45	8e-20	19.0969
GO:0009651	response to salt stress	BP	402	11	5.25	3.2e-17	16.4949
GO:0009793	embryo development ending in seed dorman...	BP	272	7	3.55	5.5e-17	16.2596
GO:0045893	positive regulation of transcription, DN...	BP	139	1	1.82	2.6e-15	14.585
GO:0019252	starch biosynthetic process	BP	113	1	1.48	3.7e-14	13.4318
GO:0042742	defense response to bacterium	BP	216	6	2.82	9.8e-14	13.0088
GO:0015995	chlorophyll biosynthetic process	BP	84	2	1.1	2.1e-13	12.6778
GO:0046686	response to cadmium ion	BP	346	12	4.52	2.1e-13	12.6778
GO:0000023	maltose metabolic process	BP	82	0	1.07	1.2e-12	11.9208
GO:0010207	photosystem II assembly	BP	77	3	1.01	1.2e-12	11.9208
GO:0009409	response to cold	BP	284	5	3.71	4.3e-12	11.3665
GO:0009658	chloroplast organization	BP	134	5	1.75	1.3e-11	10.8861
GO:0016117	carotenoid biosynthetic process	BP	85	0	1.11	2.2e-11	10.6576
GO:0009737	response to abscisic acid	BP	303	10	3.96	2.4e-11	10.6198
GO:0006635	fatty acid beta-oxidation	BP	88	0	1.15	2.6e-11	10.585
GO:0009902	chloroplast relocation	BP	58	0	0.76	1.4e-09	8.85387
GO:0050832	defense response to fungus	BP	112	2	1.46	5e-09	8.30103
GO:0009909	regulation of flower development	BP	129	1	1.68	7.4e-09	8.13077
GO:0009555	pollen development	BP	136	2	1.78	1.2e-08	7.92082
GO:0009536	plastid	CC	2509	66	42.89	< 1e-30	>30
GO:0009507	chloroplast	CC	1660	46	28.38	< 1e-30	>30
GO:0016023	cytoplasmic membrane-bounded vesicle	CC	1357	45	23.2	< 1e-30	>30
GO:0005886	plasma membrane	CC	1872	66	32	< 1e-30	>30
GO:0009570	chloroplast stroma	CC	445	10	7.61	2.6e-29	28.585
GO:0009941	chloroplast envelope	CC	422	10	7.21	2.1e-27	26.6778
GO:0009535	chloroplast thylakoid membrane	CC	217	3	3.71	2e-15	14.699
GO:0005739	mitochondrion	CC	2082	31	35.59	1.3e-14	13.8861
GO:0005829	cytosol	CC	1039	26	17.76	1.3e-10	9.88606
GO:0005773	vacuole	CC	672	33	11.49	1.1e-09	8.95861
GO:0048046	apoplast	CC	244	10	4.17	2.1e-09	8.67778
GO:0009534	chloroplast thylakoid	CC	275	4	4.7	1.2e-07	6.92082
GO:0009543	chloroplast thylakoid lumen	CC	38	0	0.65	4.1e-07	6.38722
GO:0043231	intracellular membrane-bounded organelle	CC	8907	181	152.26	2.8e-06	5.55284
GO:0009506	plasmodesma	CC	241	7	4.12	3.3e-06	5.48149
GO:0080008	Cul4-RING E3 ubiquitin ligase complex	CC	44	2	0.75	5.1e-06	5.29243
GO:0009579	thylakoid	CC	364	8	6.22	1.1e-05	4.95861
GO:0010287	plastoglobule	CC	39	0	0.67	3.7e-05	4.4318
GO:0005618	cell wall	CC	487	27	8.33	4.2e-05	4.37675
GO:0005802	trans-Golgi network	CC	117	4	2	5.5e-05	4.25964
GO:0004672	protein kinase activity	MF	1463	15	18.82	9e-16	15.0458
GO:0004674	protein serine/threonine kinase activity	MF	984	10	12.66	7.6e-10	9.11919
GO:0004713	protein tyrosine kinase activity	MF	157	2	2.02	1.9e-08	7.72125
GO:0050897	cobalt ion binding	MF	47	1	0.6	1.3e-07	6.88606
GO:0003700	sequence-specific DNA binding transcript...	MF	508	7	6.53	5.1e-07	6.29243
GO:0005516	calmodulin binding	MF	79	2	1.02	1.3e-05	4.88606
GO:0005509	calcium ion binding	MF	349	11	4.49	3.3e-05	4.48149
GO:0043565	sequence-specific DNA binding	MF	311	1	4	4.9e-05	4.3098
GO:0016301	kinase activity	MF	2120	21	27.27	9.1e-05	4.04096
GO:0016762	xyloglucan:xyloglucosyl transferase acti...	MF	23	2	0.3	9.7e-05	4.01323
GO:0004365	glyceraldehyde-3-phosphate dehydrogenase...	MF	14	0	0.18	0.00012	3.92082
GO:0050664	oxidoreductase activity, acting on NAD(P...	MF	26	0	0.33	0.00042	3.37675
GO:0004601	peroxidase activity	MF	154	2	1.98	0.00053	3.27572
GO:0004650	polygalacturonase activity	MF	25	0	0.32	0.00072	3.14267
GO:0005546	phosphatidylinositol-4,5-bisphosphate bi...	MF	8	1	0.1	0.00076	3.11919
GO:0005507	copper ion binding	MF	234	4	3.01	0.00085	3.07058
GO:0004712	protein serine/threonine/tyrosine kinase...	MF	28	1	0.36	0.0009	3.04576
GO:0016157	sucrose synthase activity	MF	17	1	0.22	0.00105	2.97881
GO:0031072	heat shock protein binding	MF	73	2	0.94	0.00112	2.95078
GO:0003824	catalytic activity	MF	14106	153	181.44	0.0012	2.92082
