# Supplementary material for: Transcriptome analysis of Curcuma wenyujin from Haikou and Wenzhou, and a comparison of the main constituents and related genes of Rhizoma Curcumae
Source: PLoS One. 2020 Nov 30;15(11):e0242776. doi: 10.1371/journal.pone.0242776 (PMC7703983; doi:10.1371/journal.pone.0242776)
Supplement: S10 Table — (XLS) [file pone.0242776.s017.xls]

## Sheet: Sheet1
S10 Table Detailed information of KEGG enrichment of the groups WZ (Wenzhou) versus HK (Haikou)
All DEGs
#Kegg_pathway	ko_id	DEG	DEG_all	Cluster_frequency (%)	Gene	Gene-all	Genome_frequency(%)	P-value	Corrected_P-value	rich_factor
Spliceosome	ko03040	77	980	7.85714	499	10415	4.79117	7.43e-06	0.000883674	1.63992
Protein processing in endoplasmic reticulum	ko04141	70	980	7.14286	553	10415	5.30965	0.00582151	0.692759	1.34526
Betalain biosynthesis	ko00965	1	980	0.102041	2	10415	0.0192031	0.179344	1	5.31378
Flavone and flavonol biosynthesis	ko00944	2	980	0.204082	8	10415	0.0768123	0.169457	1	2.65689
Riboflavin metabolism	ko00740	7	980	0.714286	31	10415	0.297648	0.0225393	1	2.39977
Caffeine metabolism	ko00232	1	980	0.102041	5	10415	0.0480077	0.389944	1	2.12551
Glucosinolate biosynthesis	ko00966	1	980	0.102041	5	10415	0.0480077	0.389944	1	2.12551
Arachidonic acid metabolism	ko00590	6	980	0.612245	33	10415	0.316851	0.0843272	1	1.93228
Selenocompound metabolism	ko00450	8	980	0.816327	46	10415	0.441671	0.0628985	1	1.84827
Brassinosteroid biosynthesis	ko00905	5	980	0.510204	29	10415	0.278445	0.131331	1	1.83234
Limonene and pinene degradation	ko00903	2	980	0.204082	13	10415	0.12482	0.349608	1	1.63501
Regulation of autophagy	ko04140	13	980	1.32653	91	10415	0.87374	0.0833157	1	1.51822
Glutathione metabolism	ko00480	23	980	2.34694	162	10415	1.55545	0.0296666	1	1.50885
Nicotinate and nicotinamide metabolism	ko00760	6	980	0.612245	43	10415	0.412866	0.213994	1	1.48291
Glyoxylate and dicarboxylate metabolism	ko00630	24	980	2.44898	179	10415	1.71867	0.0479696	1	1.42492
Homologous recombination	ko03440	11	980	1.12245	84	10415	0.806529	0.163578	1	1.3917
Phagosome	ko04145	35	980	3.57143	268	10415	2.57321	0.0286044	1	1.38793
Proteasome	ko03050	27	980	2.7551	209	10415	2.00672	0.0556686	1	1.37294
Aminoacyl-tRNA biosynthesis	ko00970	22	980	2.2449	172	10415	1.65146	0.0848757	1	1.35934
Citrate cycle (TCA cycle)	ko00020	27	980	2.7551	212	10415	2.03553	0.0641955	1	1.35351
Sulfur metabolism	ko00920	9	980	0.918367	71	10415	0.681709	0.221389	1	1.34715
Ubiquitin mediated proteolysis	ko04120	37	980	3.77551	294	10415	2.82285	0.0407764	1	1.33748
Photosynthesis - antenna proteins	ko00196	2	980	0.204082	16	10415	0.153625	0.452449	1	1.32844
One carbon pool by folate	ko00670	7	980	0.714286	56	10415	0.537686	0.272011	1	1.32844
Basal transcription factors	ko03022	16	980	1.63265	130	10415	1.2482	0.160854	1	1.30801
RNA transport	ko03013	57	980	5.81633	472	10415	4.53193	0.0286253	1	1.28341
Nucleotide excision repair	ko03420	17	980	1.73469	141	10415	1.35382	0.17234	1	1.28134
Arginine and proline metabolism	ko00330	25	980	2.55102	208	10415	1.99712	0.120462	1	1.27735
Vitamin B6 metabolism	ko00750	5	980	0.510204	42	10415	0.403265	0.36109	1	1.26518
Ribosome	ko03010	89	980	9.08163	764	10415	7.33557	0.0182783	1	1.23803
Lysine biosynthesis	ko00300	4	980	0.408163	35	10415	0.336054	0.421382	1	1.21458
Inositol phosphate metabolism	ko00562	14	980	1.42857	127	10415	1.2194	0.306759	1	1.17154
mRNA surveillance pathway	ko03015	37	980	3.77551	344	10415	3.30293	0.216084	1	1.14308
2-Oxocarboxylic acid metabolism	ko01210	20	980	2.04082	186	10415	1.78589	0.29777	1	1.14275
Carbon metabolism	ko01200	72	980	7.34694	670	10415	6.43303	0.124643	1	1.14207
Fructose and mannose metabolism	ko00051	14	980	1.42857	131	10415	1.2578	0.34902	1	1.13577
Glycosphingolipid biosynthesis - globo series	ko00603	2	980	0.204082	19	10415	0.182429	0.545381	1	1.11869
Phosphatidylinositol signaling system	ko04070	14	980	1.42857	133	10415	1.277	0.370562	1	1.11869
Sphingolipid metabolism	ko00600	10	980	1.02041	96	10415	0.921747	0.41703	1	1.10704
Degradation of aromatic compounds	ko01220	3	980	0.306122	29	10415	0.278445	0.522387	1	1.0994
Pyruvate metabolism	ko00620	25	980	2.55102	247	10415	2.37158	0.380679	1	1.07566
beta-Alanine metabolism	ko00410	11	980	1.12245	109	10415	1.04657	0.45063	1	1.07251
Pentose phosphate pathway	ko00030	12	980	1.22449	119	10415	1.14258	0.445443	1	1.07169
Glycosphingolipid biosynthesis - ganglio series	ko00604	1	980	0.102041	10	10415	0.0960154	0.627924	1	1.06276
Sesquiterpenoid and triterpenoid biosynthesis	ko00909	1	980	0.102041	10	10415	0.0960154	0.627924	1	1.06276
Oxidative phosphorylation	ko00190	37	980	3.77551	370	10415	3.55257	0.3722	1	1.06276
Peroxisome	ko04146	20	980	2.04082	200	10415	1.92031	0.421737	1	1.06276
Glycine, serine and threonine metabolism	ko00260	16	980	1.63265	164	10415	1.57465	0.478461	1	1.03683
N-Glycan biosynthesis	ko00510	11	980	1.12245	113	10415	1.08497	0.499827	1	1.03454
Circadian rhythm - plant	ko04712	9	980	0.918367	93	10415	0.892943	0.516537	1	1.02847
Ascorbate and aldarate metabolism	ko00053	9	980	0.918367	93	10415	0.892943	0.516537	1	1.02847
alpha-Linolenic acid metabolism	ko00592	10	980	1.02041	105	10415	1.00816	0.533029	1	1.01215
Endocytosis	ko04144	36	980	3.67347	388	10415	3.7254	0.562416	1	0.986061
Cysteine and methionine metabolism	ko00270	19	980	1.93878	206	10415	1.97792	0.572431	1	0.980211
SNARE interactions in vesicular transport	ko04130	9	980	0.918367	98	10415	0.940951	0.581648	1	0.976
Carbon fixation in photosynthetic organisms	ko00710	17	980	1.73469	186	10415	1.78589	0.587954	1	0.971335
ABC transporters	ko02010	9	980	0.918367	99	10415	0.950552	0.594192	1	0.966141
Ribosome biogenesis in eukaryotes	ko03008	28	980	2.85714	309	10415	2.96687	0.613525	1	0.963014
Biosynthesis of amino acids	ko01230	58	980	5.91837	641	10415	6.15458	0.64763	1	0.961619
Cyanoamino acid metabolism	ko00460	7	980	0.714286	78	10415	0.74892	0.609634	1	0.953755
Alanine, aspartate and glutamate metabolism	ko00250	16	980	1.63265	180	10415	1.72828	0.633194	1	0.944671
Purine metabolism	ko00230	36	980	3.67347	408	10415	3.91743	0.685677	1	0.937725
RNA polymerase	ko03020	12	980	1.22449	137	10415	1.31541	0.646694	1	0.93088
Protein export	ko03060	9	980	0.918367	103	10415	0.988958	0.642473	1	0.928621
Taurine and hypotaurine metabolism	ko00430	2	980	0.204082	23	10415	0.220835	0.651192	1	0.924135
Glycolysis / Gluconeogenesis	ko00010	25	980	2.55102	294	10415	2.82285	0.734226	1	0.903703
Fatty acid metabolism	ko01212	18	980	1.83673	213	10415	2.04513	0.719978	1	0.898103
Biosynthesis of unsaturated fatty acids	ko01040	10	980	1.02041	119	10415	1.14258	0.693248	1	0.893072
Other types of O-glycan biosynthesis	ko00514	4	980	0.408163	48	10415	0.460874	0.673663	1	0.885629
Other glycan degradation	ko00511	3	980	0.306122	36	10415	0.345655	0.671574	1	0.885629
Porphyrin and chlorophyll metabolism	ko00860	7	980	0.714286	85	10415	0.816131	0.699492	1	0.87521
Flavonoid biosynthesis	ko00941	4	980	0.408163	49	10415	0.470475	0.689576	1	0.867555
Amino sugar and nucleotide sugar metabolism	ko00520	25	980	2.55102	308	10415	2.95727	0.81135	1	0.862626
Phenylalanine metabolism	ko00360	15	980	1.53061	188	10415	1.80509	0.786017	1	0.847943
Tryptophan metabolism	ko00380	7	980	0.714286	90	10415	0.864138	0.754707	1	0.826587
Pyrimidine metabolism	ko00240	27	980	2.7551	350	10415	3.36054	0.886926	1	0.81984
Fatty acid degradation	ko00071	9	980	0.918367	118	10415	1.13298	0.791746	1	0.810576
Histidine metabolism	ko00340	5	980	0.510204	66	10415	0.633701	0.756522	1	0.805118
Ubiquinone and other terpenoid-quinone biosynthesis	ko00130	5	980	0.510204	66	10415	0.633701	0.756522	1	0.805118
Mismatch repair	ko03430	6	980	0.612245	80	10415	0.768123	0.776092	1	0.797066
Glycosaminoglycan degradation	ko00531	2	980	0.204082	27	10415	0.259241	0.736437	1	0.787226
Propanoate metabolism	ko00640	6	980	0.612245	81	10415	0.777724	0.78619	1	0.787226
DNA replication	ko03030	8	980	0.816327	111	10415	1.06577	0.831798	1	0.76595
RNA degradation	ko03018	20	980	2.04082	280	10415	2.68843	0.926878	1	0.759111
Galactose metabolism	ko00052	8	980	0.816327	113	10415	1.08497	0.845922	1	0.752393
Fatty acid biosynthesis	ko00061	7	980	0.714286	99	10415	0.950552	0.834958	1	0.751443
Phenylpropanoid biosynthesis	ko00940	15	980	1.53061	230	10415	2.20835	0.954603	1	0.693101
Lysine degradation	ko00310	6	980	0.612245	92	10415	0.883341	0.875398	1	0.693101
Sulfur relay system	ko04122	2	980	0.204082	31	10415	0.297648	0.803255	1	0.685648
Nitrogen metabolism	ko00910	5	980	0.510204	78	10415	0.74892	0.869432	1	0.681253
Glycerophospholipid metabolism	ko00564	14	980	1.42857	221	10415	2.12194	0.961582	1	0.673239
C5-Branched dibasic acid metabolism	ko00660	1	980	0.102041	16	10415	0.153625	0.794505	1	0.664222
Base excision repair	ko03410	5	980	0.510204	81	10415	0.777724	0.889514	1	0.656022
Terpenoid backbone biosynthesis	ko00900	9	980	0.918367	146	10415	1.40182	0.94004	1	0.655123
Glycerolipid metabolism	ko00561	9	980	0.918367	147	10415	1.41143	0.942926	1	0.650666
Valine, leucine and isoleucine biosynthesis	ko00290	3	980	0.306122	49	10415	0.470475	0.852487	1	0.650666
Ether lipid metabolism	ko00565	4	980	0.408163	66	10415	0.633701	0.879802	1	0.644094
Linoleic acid metabolism	ko00591	2	980	0.204082	34	10415	0.326452	0.843034	1	0.62515
Thiamine metabolism	ko00730	2	980	0.204082	34	10415	0.326452	0.843034	1	0.62515
Plant-pathogen interaction	ko04626	19	980	1.93878	327	10415	3.1397	0.993803	1	0.617503
Starch and sucrose metabolism	ko00500	21	980	2.14286	367	10415	3.52376	0.996663	1	0.608116
Steroid biosynthesis	ko00100	5	980	0.510204	88	10415	0.844935	0.926297	1	0.603838
Tyrosine metabolism	ko00350	4	980	0.408163	71	10415	0.681709	0.911716	1	0.598735
Non-homologous end-joining	ko03450	1	980	0.102041	18	10415	0.172828	0.831413	1	0.59042
Isoquinoline alkaloid biosynthesis	ko00950	2	980	0.204082	37	10415	0.355257	0.875374	1	0.574462
Glycosylphosphatidylinositol(GPI)-anchor biosynthesis	ko00563	2	980	0.204082	37	10415	0.355257	0.875374	1	0.574462
Pentose and glucuronate interconversions	ko00040	7	980	0.714286	132	10415	1.2674	0.970703	1	0.563582
Plant hormone signal transduction	ko04075	21	980	2.14286	401	10415	3.85022	0.999384	1	0.556555
Folate biosynthesis	ko00790	2	980	0.204082	40	10415	0.384061	0.901468	1	0.531378
Pantothenate and CoA biosynthesis	ko00770	3	980	0.306122	63	10415	0.604897	0.943921	1	0.506074
Fatty acid elongation	ko00062	3	980	0.306122	68	10415	0.652904	0.961058	1	0.468863
Diterpenoid biosynthesis	ko00904	1	980	0.102041	24	10415	0.230437	0.906935	1	0.442815
Phenylalanine, tyrosine and tryptophan biosynthesis	ko00400	4	980	0.408163	97	10415	0.931349	0.984775	1	0.43825
Tropane, piperidine and pyridine alkaloid biosynthesis	ko00960	2	980	0.204082	49	10415	0.470475	0.952316	1	0.433778
Valine, leucine and isoleucine degradation	ko00280	5	980	0.510204	134	10415	1.28661	0.996525	1	0.39655
Carotenoid biosynthesis	ko00906	2	980	0.204082	54	10415	0.518483	0.96849	1	0.393613
Butanoate metabolism	ko00650	2	980	0.204082	58	10415	0.556889	0.977485	1	0.366467
Zeatin biosynthesis	ko00908	1	980	0.102041	31	10415	0.297648	0.95349	1	0.342824
Photosynthesis	ko00195	2	980	0.204082	71	10415	0.681709	0.992623	1	0.299368
Up-regulated DEGs
#Kegg_pathway	ko_id	DEG	DEG_all	Cluster_frequency (%)	Gene	Gene_all	Genome_frequency(%)	P-value	Corrected_P-value	rich_factor
Spliceosome	ko03040	70	844	8.29384	499	10415	4.79117	3.21e-06	0.000375315	1.73107
Ubiquitin mediated proteolysis	ko04120	36	844	4.2654	294	10415	2.82285	0.008088	0.946296	1.51103
Betalain biosynthesis	ko00965	1	844	0.118483	2	10415	0.0192031	0.155514	1	6.17002
Glucosinolate biosynthesis	ko00966	1	844	0.118483	5	10415	0.0480077	0.34468	1	2.46801
Caffeine metabolism	ko00232	1	844	0.118483	5	10415	0.0480077	0.34468	1	2.46801
Arachidonic acid metabolism	ko00590	6	844	0.7109	33	10415	0.316851	0.0467303	1	2.24364
Limonene and pinene degradation	ko00903	2	844	0.236967	13	10415	0.12482	0.28454	1	1.89847
Regulation of autophagy	ko04140	13	844	1.54028	91	10415	0.87374	0.031219	1	1.76286
Nicotinate and nicotinamide metabolism	ko00760	6	844	0.7109	43	10415	0.412866	0.131323	1	1.72187
Selenocompound metabolism	ko00450	6	844	0.7109	46	10415	0.441671	0.165472	1	1.60957
Glutathione metabolism	ko00480	21	844	2.48815	162	10415	1.55545	0.0212498	1	1.59964
Proteasome	ko03050	27	844	3.19905	209	10415	2.00672	0.0103746	1	1.59417
Riboflavin metabolism	ko00740	4	844	0.473934	31	10415	0.297648	0.240174	1	1.59226
Sulfur metabolism	ko00920	9	844	1.06635	71	10415	0.681709	0.118566	1	1.56423
Flavone and flavonol biosynthesis	ko00944	1	844	0.118483	8	10415	0.0768123	0.491511	1	1.54251
Basal transcription factors	ko03022	16	844	1.89573	130	10415	1.2482	0.0604038	1	1.51878
Citrate cycle (TCA cycle)	ko00020	26	844	3.08057	212	10415	2.03553	0.0217065	1	1.5134
Aminoacyl-tRNA biosynthesis	ko00970	21	844	2.48815	172	10415	1.65146	0.0379621	1	1.50663
Arginine and proline metabolism	ko00330	25	844	2.96209	208	10415	1.99712	0.0299091	1	1.48318
Homologous recombination	ko03440	10	844	1.18483	84	10415	0.806529	0.140609	1	1.46905
Vitamin B6 metabolism	ko00750	5	844	0.592417	42	10415	0.403265	0.251304	1	1.46905
Nucleotide excision repair	ko03420	16	844	1.89573	141	10415	1.35382	0.106262	1	1.40029
Glyoxylate and dicarboxylate metabolism	ko00630	20	844	2.36967	179	10415	1.71867	0.088042	1	1.37878
Inositol phosphate metabolism	ko00562	14	844	1.65877	127	10415	1.2194	0.147181	1	1.36032
2-Oxocarboxylic acid metabolism	ko01210	20	844	2.36967	186	10415	1.78589	0.117382	1	1.32689
One carbon pool by folate	ko00670	6	844	0.7109	56	10415	0.537686	0.299794	1	1.32215
Phosphatidylinositol signaling system	ko04070	14	844	1.65877	133	10415	1.277	0.188743	1	1.29895
Glycosphingolipid biosynthesis - globo series	ko00603	2	844	0.236967	19	10415	0.182429	0.463034	1	1.29895
Phagosome	ko04145	28	844	3.31754	268	10415	2.57321	0.0979291	1	1.28926
Brassinosteroid biosynthesis	ko00905	3	844	0.35545	29	10415	0.278445	0.421135	1	1.27656
Degradation of aromatic compounds	ko01220	3	844	0.35545	29	10415	0.278445	0.421135	1	1.27656
beta-Alanine metabolism	ko00410	11	844	1.30332	109	10415	1.04657	0.267701	1	1.24533
Sesquiterpenoid and triterpenoid biosynthesis	ko00909	1	844	0.118483	10	10415	0.0960154	0.570647	1	1.234
Glycosphingolipid biosynthesis - ganglio series	ko00604	1	844	0.118483	10	10415	0.0960154	0.570647	1	1.234
Carbon metabolism	ko01200	67	844	7.93839	670	10415	6.43303	0.0399329	1	1.234
Oxidative phosphorylation	ko00190	37	844	4.38389	370	10415	3.55257	0.105394	1	1.234
Fructose and mannose metabolism	ko00051	13	844	1.54028	131	10415	1.2578	0.26277	1	1.22458
RNA transport	ko03013	46	844	5.45024	472	10415	4.53193	0.107303	1	1.20263
Pyruvate metabolism	ko00620	24	844	2.8436	247	10415	2.37158	0.202466	1	1.19903
Ascorbate and aldarate metabolism	ko00053	9	844	1.06635	93	10415	0.892943	0.339851	1	1.1942
alpha-Linolenic acid metabolism	ko00592	10	844	1.18483	105	10415	1.00816	0.344951	1	1.17524
mRNA surveillance pathway	ko03015	32	844	3.79147	344	10415	3.30293	0.229512	1	1.14791
Pentose phosphate pathway	ko00030	11	844	1.30332	119	10415	1.14258	0.370125	1	1.14068
SNARE interactions in vesicular transport	ko04130	9	844	1.06635	98	10415	0.940951	0.398772	1	1.13327
Ribosome	ko03010	69	844	8.17536	764	10415	7.33557	0.181297	1	1.11448
Peroxisome	ko04146	18	844	2.1327	200	10415	1.92031	0.356013	1	1.1106
Alanine, aspartate and glutamate metabolism	ko00250	16	844	1.89573	180	10415	1.72828	0.38731	1	1.09689
Taurine and hypotaurine metabolism	ko00430	2	844	0.236967	23	10415	0.220835	0.56671	1	1.07305
Protein processing in endoplasmic reticulum	ko04141	48	844	5.6872	553	10415	5.30965	0.327654	1	1.07111
Glycine, serine and threonine metabolism	ko00260	14	844	1.65877	164	10415	1.57465	0.460307	1	1.05342
Fatty acid metabolism	ko01212	18	844	2.1327	213	10415	2.04513	0.462288	1	1.04282
Biosynthesis of unsaturated fatty acids	ko01040	10	844	1.18483	119	10415	1.14258	0.500678	1	1.03698
Sphingolipid metabolism	ko00600	8	844	0.947867	96	10415	0.921747	0.521078	1	1.02834
Other types of O-glycan biosynthesis	ko00514	4	844	0.473934	48	10415	0.460874	0.552662	1	1.02834
Other glycan degradation	ko00511	3	844	0.35545	36	10415	0.345655	0.567325	1	1.02834
Cysteine and methionine metabolism	ko00270	17	844	2.01422	206	10415	1.97792	0.506014	1	1.01835
Glycolysis / Gluconeogenesis	ko00010	24	844	2.8436	294	10415	2.82285	0.516657	1	1.00735
Biosynthesis of amino acids	ko01230	52	844	6.16114	641	10415	6.15458	0.519199	1	1.00106
RNA polymerase	ko03020	11	844	1.30332	137	10415	1.31541	0.558615	1	0.990807
Purine metabolism	ko00230	32	844	3.79147	408	10415	3.91743	0.605328	1	0.967847
Ribosome biogenesis in eukaryotes	ko03008	24	844	2.8436	309	10415	2.96687	0.61818	1	0.95845
Endocytosis	ko04144	30	844	3.5545	388	10415	3.7254	0.635605	1	0.954127
Fatty acid degradation	ko00071	9	844	1.06635	118	10415	1.13298	0.624996	1	0.94119
Ubiquinone and other terpenoid-quinone biosynthesis	ko00130	5	844	0.592417	66	10415	0.633701	0.628342	1	0.934852
Histidine metabolism	ko00340	5	844	0.592417	66	10415	0.633701	0.628342	1	0.934852
Carbon fixation in photosynthetic organisms	ko00710	14	844	1.65877	186	10415	1.78589	0.65384	1	0.928821
Circadian rhythm - plant	ko04712	7	844	0.829384	93	10415	0.892943	0.636591	1	0.928821
Mismatch repair	ko03430	6	844	0.7109	80	10415	0.768123	0.638487	1	0.925504
Phenylalanine metabolism	ko00360	14	844	1.65877	188	10415	1.80509	0.669571	1	0.91894
Propanoate metabolism	ko00640	6	844	0.7109	81	10415	0.777724	0.650561	1	0.914078
Galactose metabolism	ko00052	8	844	0.947867	113	10415	1.08497	0.705841	1	0.873632
N-Glycan biosynthesis	ko00510	8	844	0.947867	113	10415	1.08497	0.705841	1	0.873632
ABC transporters	ko02010	7	844	0.829384	99	10415	0.950552	0.700961	1	0.872529
Fatty acid biosynthesis	ko00061	7	844	0.829384	99	10415	0.950552	0.700961	1	0.872529
Porphyrin and chlorophyll metabolism	ko00860	6	844	0.7109	85	10415	0.816131	0.696328	1	0.871062
Amino sugar and nucleotide sugar metabolism	ko00520	21	844	2.48815	308	10415	2.95727	0.827173	1	0.841367
RNA degradation	ko03018	19	844	2.25118	280	10415	2.68843	0.823064	1	0.83736
Tryptophan metabolism	ko00380	6	844	0.7109	90	10415	0.864138	0.747651	1	0.82267
Pyrimidine metabolism	ko00240	23	844	2.72512	350	10415	3.36054	0.880965	1	0.810917
Lysine degradation	ko00310	6	844	0.7109	92	10415	0.883341	0.766332	1	0.804786
Sulfur relay system	ko04122	2	844	0.236967	31	10415	0.297648	0.728568	1	0.796132
Cyanoamino acid metabolism	ko00460	5	844	0.592417	78	10415	0.74892	0.76832	1	0.791029
Nitrogen metabolism	ko00910	5	844	0.592417	78	10415	0.74892	0.76832	1	0.791029
DNA replication	ko03030	7	844	0.829384	111	10415	1.06577	0.805695	1	0.778201
C5-Branched dibasic acid metabolism	ko00660	1	844	0.118483	16	10415	0.153625	0.74158	1	0.771253
Photosynthesis - antenna proteins	ko00196	1	844	0.118483	16	10415	0.153625	0.74158	1	0.771253
Glycerolipid metabolism	ko00561	9	844	1.06635	147	10415	1.41143	0.85201	1	0.755513
Flavonoid biosynthesis	ko00941	3	844	0.35545	49	10415	0.470475	0.77056	1	0.755513
Valine, leucine and isoleucine biosynthesis	ko00290	3	844	0.35545	49	10415	0.470475	0.77056	1	0.755513
Ether lipid metabolism	ko00565	4	844	0.473934	66	10415	0.633701	0.793359	1	0.747882
Thiamine metabolism	ko00730	2	844	0.236967	34	10415	0.326452	0.774546	1	0.725885
Linoleic acid metabolism	ko00591	2	844	0.236967	34	10415	0.326452	0.774546	1	0.725885
Glycerophospholipid metabolism	ko00564	13	844	1.54028	221	10415	2.12194	0.916459	1	0.725885
Lysine biosynthesis	ko00300	2	844	0.236967	35	10415	0.336054	0.788287	1	0.705146
Steroid biosynthesis	ko00100	5	844	0.592417	88	10415	0.844935	0.851007	1	0.701139
Phenylpropanoid biosynthesis	ko00940	13	844	1.54028	230	10415	2.20835	0.939486	1	0.697481
Tyrosine metabolism	ko00350	4	844	0.473934	71	10415	0.681709	0.837904	1	0.695214
Non-homologous end-joining	ko03450	1	844	0.118483	18	10415	0.172828	0.781827	1	0.685558
Terpenoid backbone biosynthesis	ko00900	8	844	0.947867	146	10415	1.40182	0.913706	1	0.676167
Isoquinoline alkaloid biosynthesis	ko00950	2	844	0.236967	37	10415	0.355257	0.813569	1	0.66703
Folate biosynthesis	ko00790	2	844	0.236967	40	10415	0.384061	0.846443	1	0.617002
Base excision repair	ko03410	4	844	0.473934	81	10415	0.777724	0.903117	1	0.609385
Pantothenate and CoA biosynthesis	ko00770	3	844	0.35545	63	10415	0.604897	0.894767	1	0.587621
Pentose and glucuronate interconversions	ko00040	6	844	0.7109	132	10415	1.2674	0.962026	1	0.560911
Fatty acid elongation	ko00062	3	844	0.35545	68	10415	0.652904	0.921756	1	0.544414
Phenylalanine, tyrosine and tryptophan biosynthesis	ko00400	4	844	0.473934	97	10415	0.931349	0.960211	1	0.508868
Plant-pathogen interaction	ko04626	13	844	1.54028	327	10415	3.1397	0.999181	1	0.490583
Protein export	ko03060	4	844	0.473934	103	10415	0.988958	0.971993	1	0.479225
Valine, leucine and isoleucine degradation	ko00280	5	844	0.592417	134	10415	1.28661	0.986813	1	0.46045
Carotenoid biosynthesis	ko00906	2	844	0.236967	54	10415	0.518483	0.940383	1	0.457039
Glycosaminoglycan degradation	ko00531	1	844	0.118483	27	10415	0.259241	0.898199	1	0.457039
Butanoate metabolism	ko00650	2	844	0.236967	58	10415	0.556889	0.954947	1	0.425519
Starch and sucrose metabolism	ko00500	10	844	1.18483	367	10415	3.52376	0.999997	1	0.336241
Glycosylphosphatidylinositol(GPI)-anchor biosynthesis	ko00563	1	844	0.118483	37	10415	0.355257	0.956391	1	0.333515
Plant hormone signal transduction	ko04075	10	844	1.18483	401	10415	3.85022	1	1	0.307732
Tropane, piperidine and pyridine alkaloid biosynthesis	ko00960	1	844	0.118483	49	10415	0.470475	0.984251	1	0.251838
Photosynthesis	ko00195	1	844	0.118483	71	10415	0.681709	0.997574	1	0.173803
Down-regulated DEGs
#Kegg_pathway	ko_id	DEG	DEG_all	Cluster_frequency (%)	Gene	Gene-all	Genome_frequency(%)	P-value	Corrected_P-value	rich_factor
Protein processing in endoplasmic reticulum	ko04141	22	136	16.1765	553	10415	5.30965	2.55e-06	0.000158332	3.04662
Ribosome	ko03010	20	136	14.7059	764	10415	7.33557	0.00211263	0.130983	2.00474
Riboflavin metabolism	ko00740	3	136	2.20588	31	10415	0.297648	0.00749409	0.464633	7.41105
Starch and sucrose metabolism	ko00500	11	136	8.08824	367	10415	3.52376	0.0085441	0.529734	2.29534
Protein export	ko03060	5	136	3.67647	103	10415	0.988958	0.0111286	0.689973	3.71752
Plant hormone signal transduction	ko04075	11	136	8.08824	401	10415	3.85022	0.0157929	0.979161	2.10072
Flavone and flavonol biosynthesis	ko00944	1	136	0.735294	8	10415	0.0768123	0.099845	1	9.57261
Brassinosteroid biosynthesis	ko00905	2	136	1.47059	29	10415	0.278445	0.054632	1	5.28144
Photosynthesis - antenna proteins	ko00196	1	136	0.735294	16	10415	0.153625	0.189787	1	4.78631
Lysine biosynthesis	ko00300	2	136	1.47059	35	10415	0.336054	0.0761515	1	4.37605
Selenocompound metabolism	ko00450	2	136	1.47059	46	10415	0.441671	0.120946	1	3.3296
Diterpenoid biosynthesis	ko00904	1	136	0.735294	24	10415	0.230437	0.270802	1	3.19087
Glycosaminoglycan degradation	ko00531	1	136	0.735294	27	10415	0.259241	0.299063	1	2.83633
Zeatin biosynthesis	ko00908	1	136	0.735294	31	10415	0.297648	0.33506	1	2.47035
Glycosylphosphatidylinositol(GPI)-anchor biosynthesis	ko00563	1	136	0.735294	37	10415	0.355257	0.385643	1	2.06975
N-Glycan biosynthesis	ko00510	3	136	2.20588	113	10415	1.08497	0.183442	1	2.03312
Phagosome	ko04145	7	136	5.14706	268	10415	2.57321	0.0614917	1	2.00025
Cyanoamino acid metabolism	ko00460	2	136	1.47059	78	10415	0.74892	0.271104	1	1.96361
RNA transport	ko03013	11	136	8.08824	472	10415	4.53193	0.0445945	1	1.78472
Glyoxylate and dicarboxylate metabolism	ko00630	4	136	2.94118	179	10415	1.71867	0.206178	1	1.7113
Circadian rhythm - plant	ko04712	2	136	1.47059	93	10415	0.892943	0.343404	1	1.6469
Sphingolipid metabolism	ko00600	2	136	1.47059	96	10415	0.921747	0.357639	1	1.59544
Flavonoid biosynthesis	ko00941	1	136	0.735294	49	10415	0.470475	0.475631	1	1.56288
Tropane, piperidine and pyridine alkaloid biosynthesis	ko00960	1	136	0.735294	49	10415	0.470475	0.475631	1	1.56288
ABC transporters	ko02010	2	136	1.47059	99	10415	0.950552	0.371764	1	1.54709
Plant-pathogen interaction	ko04626	6	136	4.41176	327	10415	3.1397	0.255564	1	1.40515
One carbon pool by folate	ko00670	1	136	0.735294	56	10415	0.537686	0.521947	1	1.36752
Carbon fixation in photosynthetic organisms	ko00710	3	136	2.20588	186	10415	1.78589	0.439509	1	1.23518
Endocytosis	ko04144	6	136	4.41176	388	10415	3.7254	0.395948	1	1.18424
mRNA surveillance pathway	ko03015	5	136	3.67647	344	10415	3.30293	0.468522	1	1.11309
Photosynthesis	ko00195	1	136	0.735294	71	10415	0.681709	0.607964	1	1.0786
Spliceosome	ko03040	7	136	5.14706	499	10415	4.79117	0.478475	1	1.07428
Amino sugar and nucleotide sugar metabolism	ko00520	4	136	2.94118	308	10415	2.95727	0.575066	1	0.994557
Ribosome biogenesis in eukaryotes	ko03008	4	136	2.94118	309	10415	2.96687	0.577649	1	0.991338
Glutathione metabolism	ko00480	2	136	1.47059	162	10415	1.55545	0.628419	1	0.945443
Base excision repair	ko03410	1	136	0.735294	81	10415	0.777724	0.656583	1	0.945443
Glycine, serine and threonine metabolism	ko00260	2	136	1.47059	164	10415	1.57465	0.635101	1	0.933913
Homologous recombination	ko03440	1	136	0.735294	84	10415	0.806529	0.669965	1	0.911677
Porphyrin and chlorophyll metabolism	ko00860	1	136	0.735294	85	10415	0.816131	0.67431	1	0.900952
Pyrimidine metabolism	ko00240	4	136	2.94118	350	10415	3.36054	0.675542	1	0.87521
Tryptophan metabolism	ko00380	1	136	0.735294	90	10415	0.864138	0.695196	1	0.850899
Peroxisome	ko04146	2	136	1.47059	200	10415	1.92031	0.739857	1	0.765809
Purine metabolism	ko00230	4	136	2.94118	408	10415	3.91743	0.785527	1	0.750793
Cysteine and methionine metabolism	ko00270	2	136	1.47059	206	10415	1.97792	0.754602	1	0.743504
Biosynthesis of amino acids	ko01230	6	136	4.41176	641	10415	6.15458	0.850504	1	0.716826
DNA replication	ko03030	1	136	0.735294	111	10415	1.06577	0.769339	1	0.689918
Phenylpropanoid biosynthesis	ko00940	2	136	1.47059	230	10415	2.20835	0.806617	1	0.665921
Pentose phosphate pathway	ko00030	1	136	0.735294	119	10415	1.14258	0.792606	1	0.643537
Fructose and mannose metabolism	ko00051	1	136	0.735294	131	10415	1.2578	0.823209	1	0.584587
Pentose and glucuronate interconversions	ko00040	1	136	0.735294	132	10415	1.2674	0.825547	1	0.580158
Carbon metabolism	ko01200	5	136	3.67647	670	10415	6.43303	0.943023	1	0.571499
RNA polymerase	ko03020	1	136	0.735294	137	10415	1.31541	0.836784	1	0.558985
Nucleotide excision repair	ko03420	1	136	0.735294	141	10415	1.35382	0.845254	1	0.543127
Terpenoid backbone biosynthesis	ko00900	1	136	0.735294	146	10415	1.40182	0.85523	1	0.524527
Aminoacyl-tRNA biosynthesis	ko00970	1	136	0.735294	172	10415	1.65146	0.897683	1	0.445238
Phenylalanine metabolism	ko00360	1	136	0.735294	188	10415	1.80509	0.917396	1	0.407345
Citrate cycle (TCA cycle)	ko00020	1	136	0.735294	212	10415	2.03553	0.940117	1	0.361231
Glycerophospholipid metabolism	ko00564	1	136	0.735294	221	10415	2.12194	0.946932	1	0.34652
Pyruvate metabolism	ko00620	1	136	0.735294	247	10415	2.37158	0.96259	1	0.310044
RNA degradation	ko03018	1	136	0.735294	280	10415	2.68843	0.976028	1	0.273503
Ubiquitin mediated proteolysis	ko04120	1	136	0.735294	294	10415	2.82285	0.980162	1	0.260479
Glycolysis / Gluconeogenesis	ko00010	1	136	0.735294	294	10415	2.82285	0.980162	1	0.260479
