# Supplementary material for: Transcriptome analysis of Curcuma wenyujin from Haikou and Wenzhou, and a comparison of the main constituents and related genes of Rhizoma Curcumae
Source: PLoS One. 2020 Nov 30;15(11):e0242776. doi: 10.1371/journal.pone.0242776 (PMC7703983; doi:10.1371/journal.pone.0242776)
Supplement: S11 Table — (XLS) [file pone.0242776.s018.xls]

## Sheet: Sheet1
S11 Table Transcription factor expression from WZ (Wenzhou) versus HK (Haikou)
TF family	up	down
RLK	42	13
C2H2	27	1
zn-clus	19	0
TKL	17	1
bZIP	15	3
CAMK	14	0
AP2/ERF	13	12
AGC	11	1
Others	11	0
STE	11	0
C2C2	10	0
CMGC	10	1
C3H	9	1
SNF2	9	0
WRKY	9	1
bHLH	8	7
GNAT	8	0
MYB	8	3
HB	6	3
HMG	6	0
HSF	6	1
NAC	6	1
NF	5	0
PHD	4	1
TRAF	4	0
CK1_CK1	3	0
GRAS	3	5
IWS1	3	0
SET	3	0
ARID	2	2
AUX/IAA	2	0
Group-Pl-3	2	0
MADS	2	0
WNK	2	0
B3-ARF	1	0
BSD	1	0
Coactivator p15	1	0
E2F-DP	1	0
GARP	1	1
Jumonji	1	0
LIM	1	0
MBF	1	0
MED	1	0
NAK	1	0
OFP	1	2
RB	1	0
Rcd1-like	1	0
SBP	1	0
SRS	1	0
SWI/SNF	1	0
TTK	1	0
CAMTA	0	1
DBB	0	1
DDT	0	1
FAR	0	2
GeBP	0	1
Trihelix	0	2
