# Supplementary material for: Transcriptome analysis of Curcuma wenyujin from Haikou and Wenzhou, and a comparison of the main constituents and related genes of Rhizoma Curcumae
Source: PLoS One. 2020 Nov 30;15(11):e0242776. doi: 10.1371/journal.pone.0242776 (PMC7703983; doi:10.1371/journal.pone.0242776)
Supplement: S1 File — The node size is proportional to the number of targets in the GO category. Node color represents enriched significance; a deeper color represents a higher significance [a1, a2, and a3: total (topGO_BP, topGO_CC, and topGO_MF); b1, b2, and b3: down-regulated (topGO_BP, topGO_CC, and topGO_MF); c1, c2, and c3: up-regulated (topGO_BP, topGO_CC, and topGO_MF)]. (ZIP) [file pone.0242776.s019.zip]

Archive with 9 entries (9 files):
- S1_File/S1a1_File.pdf
- S1_File/S1a2_File.pdf
- S1_File/S1a3_File.pdf
- S1_File/S1b1_File.pdf
- S1_File/S1b2_File.pdf
- S1_File/S1b3_File.pdf
- S1_File/S1c1_File.pdf
- S1_File/S1c2_File.pdf
- S1_File/S1c3_File.pdf
